# Supplementary material for: Identification of Genes Associated with Lemon Floral Transition and Flower Development during Floral Inductive Water Deficits: A Hypothetical Model
Source: Front Plant Sci. 2017 Jun 13;8:1013. doi: 10.3389/fpls.2017.01013 (PMC5468436; doi:10.3389/fpls.2017.01013)
Supplement: Supplementary file 5 [file Table_1.XLS]

## Sheet: Table S1
Primers for real-time PCR
Cs5g19600
Sense: 5'-AAATCCAGGCTATCAATGAGTCG-3'
Antisense: 5'-CATCAATACCGTCGTACAAAAG-3'
orange1.1t05393
Sense: 5'-AACTGCTTTTCCTGTGGCT-3'
Antisense: 5'-ACTGCGGCAATCTGGTCT-3'
Cs3g15550
Sense: 5'-GCCACAGTCCTAACAGCAATA-3'
Antisense: 5'-AACACGCATAACCCACCAG-3'
orange1.1t00539
Sense: 5'-TAGGAGTGAAAAGCCCAAGTCT-3'
Antisense: 5'-GCCAACCTCATCGGAATCTG-3'
Cs6g21260
Sense: 5'-ATCTTCATCTTGGCTGCTCTCTT-3'
Antisense: 5'-TGACAGTCCCAGGTCCGTAAT-3'
Cs3g13290
Sense: 5'-TGGCACTAGAGGCAGTAGTTTA-3'
Antisense: 5'-AGGAGTAGGAGCAGGAGGAGA-3'
Cs6g17190
Sense: 5'-AGTGCTGCTCAAAATGCCTG-3'
Antisense: 5'-GGTCCTCCCTCCTTGGTCTT-3'
orange1.1t02265
Sense: 5'-CGTCTCAACAGAGTAGGCAACA-3'
Antisense: 5'-CGGCACTTAGAGGGACCAAT-3'
Cs8g02900
Sense: 5'-GTGCTACTCACTTTGCCGTATT-3'
Antisense: 5'-TCCCTTTCTTTCCTTGTCCTG-3'
orange1.1t00580
Sense: 5'-TTCATCATGCGGTTCCAATA-3'
Antisense: 5'-CTGCTTCTACTACGACGGTTAC-3'
Cs1g13960
Sense: 5'-TGAGAGCATATCGGAAAAGTG-3'
Antisense: 5'-TTCTCTCATTTACGTGGTTCCT-3'
Cs9g11120
Sense: 5'-AGGTGTTTGATGAGATGCTGAA-3'
Antisense: 5'-CGCAGTAGTTTAGGCTTTGTTG-3'
Cs5g10810
Sense: 5'-TGGTAACATTGAAAGCATCG-3'
Antisense: 5'-GATTCCAGTGACATAAGCTGTT-3'
Cs6g20220
Sense: 5'-GGCACCAACCAGGGACTA-3'
Antisense: 5'-AGCGGAGCAGCTCTGAAAG-3'
Cs5g20170
Sense: 5'-ATGGGTGCTGTTGGTTTCTT-3'
Antisense: 5'-AATAGCTTGTCCCTCAATCCTG-3'
Cs3g26100
Sense: 5'-CTTGCTACGCCAATATGACC-3'
Antisense: 5'-GAGAATAGAAGCTCCAAAAAAAT-3'
orange1.1t02713
Sense: 5'-TATCAAGGCAACCAAGTCATC-3'
Antisense: 5'-CCAAACCCTCCAACTCCAAT-3'
Cs5g03980
Sense: 5'-CAAGTATTAGTGGGAGTAGCGG-3'
Antisense: 5'-GGAAACCTGCCTGTATGGATT-3'
Cs4g18880
Sense: 5'-AACCCGTCTAATACCCGTAA-3'
Antisense: 5'-CAAGCGTGTCCTCCCTGT-3'
Cs1g19130
Sense: 5'-TAAATCCCACAGGCGTTGA-3'
Antisense: 5'-GGAAAGCCAGTCTGACCC-3'
Cs6g07060
Sense: 5'-TCATTGAGATGCTGGAAGGA-3'
Antisense: 5'-GACAATCAGAGACCTCGTGGA-3'
orange1.1t05448
Sense: 5'-AGGAGGGTTCGTGTATTTGTG-3'
Antisense: 5'-CTTCTTCTCGGTTGCCTCTGT-3'
Cs3g21790
Sense: 5'-CAGCTTGTAGAACTTCTTCGGG-3'
Antisense: 5'-ACCCCGATTGCACGCAAA-3'
Cs3g10830
Sense: 5'-CGTATTGGATGGGAACACACT-3'
Antisense: 5'-CATTGCTTATCTCGCCTTTG-3'
Cs8g20740
Sense: 5'-GGAAGGCATTTGGCGTGT-3'
Antisense: 5'-GATTTGCTGCTCCTCTCTCTCA-3'
Cs7g03390
Sense: 5'-GGTCCACAAGAACCCCATC-3'
Antisense: 5'-AAGAAAGCGAAGAAGCCGA-3'
CiELF4 (Cs7g31110)
Sense: 5'-CCTGAAACGAAAAGTGGGTC-3'
Antisense: 5'-TGGGGTTGTTAGTGATGGTG-3'
CiELF3 (Cs1g19130)
Sense: 5-TAAATCCCACAGGCGTTGA-3'
Antisense: 5-GGAAAGCCAGTCTGACCC-3'
CiSPL6 (Cs5g12260)
Sense: 5'-AATCTCGGAAGGTTTGTTGA-3'
Antisense: 5'-TTATGCCTCTTGTGGTAGTC-3'
CiBFT(Cs8g15080)
Sense: 5'-GTGGAAAAGAAATCGTGAGC-3'
Antisense: 5'-AAGTAAACGGCAGCAACAGG-3'
CiGI (Cs3g21790)
Sense: 5' –CAGCTTGTAGAACTTCTTCGGG-3'
Antisense: 5'-ACCCCGATTGCACGCAAA-3'
CiSPL8 (Cs1g03630)
Sense: 5'- GACAACTTTGCTTCGAGGAT-3'
Antisense: 5-ATGGTAGTGCTTAGCGTGAG-3
CiSPL13 (orange1.1t02597)
Sense: 5'- ATGATTGGCTTTGGCTATGT-3'
Antisense: 5-TCCCTTTTGTCCTGCTACTT-3'
CiTFL1 (Cs6g15000)
Sense: 5'-GATTGTGACAGACATTCCAG-3'
Antisense: 5'-ATGATCTCTTGATGAAGGTG-3'
CiSPL9 (orange1.1t02265)
Sense: 5'-CGTCTCAACAGAGTAGGCAACA-3'
Antisense: 5'-CGGCACTTAGAGGGACCAAT-3'
CiMFT(Cs2g06960)
Sense: 5'-TCAATCAGAAGGGTAAAGTG-3'
Antisense: 5'-CATCAGGCTACTCAATAACA-3'
tCiFT
Sense：5'-CTAGGGTTGAAATTGGTGGTG-3'
Antisense：5'-TACTCCCTAAGGCTGGGGTCAC-3'
CiFTα
Sense: 5'-AGCCTTAGGGAGTATTTGCAT-3'
Antisense: 5'-CAAAATCCCTCGTGCTGAA-3'
CiFTβ
Sense：5'-CCAGCCTTAGGGAGTATTTGC-3'
Antisense：5'-TCATTCAAGATCAACGGCAC-3'
Primers for gene amplification
CiFTα and CiFTβ
Sense：5'-ATGTCTAGCAGGGACAGAGATC-3'
Antisense：5'-TCATCGTGTCATAGTCCTTCCGCCGGATCCGCT-3'
CiBFT
Sense：5'-TCTCACCACTAAAAGCAC-3'
Antisense：5'-GGCAACGTCAAGTTTCTC-3'
CiMFT
Sense：5'-AAGTCACAAGAAAGAAGCACG-3'
Antisense：5-CACCCAGAAATAAACGCAAA-3'
CiTFL1
Sense：5'- CATCTCAAATGGCAGCAAG-3'
Antisense：5'- TTTTGGAGGTTATGTGGAG-3'
CiFT promoter
Sense：5'-TGACTTTATGATTTTGGGAGGG-3'
Antisense：5'-AGCAAATGCCCACCGTATA-3'
CiBFT promoter
Sense：5'-ACACCGTCAACTTTAACCTGAG-3'
Antisense：5'-GGTGTCTCATAGCTCACGATTT-3'
CiTFL1 promoter
Sense：5'-CTTCTAAAGTGCCACTTCGC-3'
Antisense：5'-TCTCCAATGACTCTTCCAACA-3'
Primers for Vector Construction
CiFT	sense：5-ACGGGGGACTCTAGAGGATCCATGTCTAGCAGGGACAGAGATC-3
	Antisense：5-CGATCGGGGAAATTCGAGCTCTCATCGTGTCATAGTCCTTCC-3
CiBFT	Sense：5-ACGGGGGACTCTAGAGGATCCATGTCAAGAACGACTGATCC-3
	Antisense：5-CGATCGGGGAAATTCGAGCTCTCATCGTCTTCTGGCAGCTG-3
CiMFT	Sense：5-ACGGGGGACTCTAGAGGATCCATGGCGCGGTCTATGGAGCCA-3
	Antisense：5-CGATCGGGGAAATTCGAGCTCTCAACGCTTTCTGACAGCAA-3
CiTFL1	sense：5-ACGGGGGACTCTAGAGGATCCATGGCAGCAAGAATGTTAGA-3
	Anti：5-CGATCGGGGAAATTCGAGCTCTCAGCGTCTTCTGGCAGCAG-3
CiFT promoter	Sense：5-GAGATCTACAGCGCTAAGCTTTGACTTTATGATTTTGGGAGGG-3
	Antisense：5-ggactgaccacccggggatccATCAACAACGCTAAACACAA-3
CiBFT promoter	Sense：5-GAGATCTACAGCGCTAAGCTTACACCGTCAACTTTAACCTGAG-3
	Anti：5-ggactgaccacccggggatccTTTTAGTAAGCTGAGAATAA-3
CiTFL1 promoter	Sense：5- GAGATCTACAGCGCTAAGCTTCTTCTAAAGTGCCACTTCGC-3
	Antisense：5-ggactgaccacccggggatccTTGAGATGTATGTATAGAGG-3
