# Supplementary material for: Identification of Genes Associated with Lemon Floral Transition and Flower Development during Floral Inductive Water Deficits: A Hypothetical Model
Source: Front Plant Sci. 2017 Jun 13;8:1013. doi: 10.3389/fpls.2017.01013 (PMC5468436; doi:10.3389/fpls.2017.01013)
Supplement: Supplementary file 6 [file Table_2.XLS]

## Sheet: Sheet1
Gene ID	Means-Stage 1	Means-Stage 2	Means-Stage 3	log2Ratio(Stage2/Stage1)	Up-Down-Regulation(Stage_2/Stage_1)	Probability	log2Ratio(Stage3/Stage2)	Up-Down-Regulation(Stage_3/Stage_2)	Probability	log2Ratio(Stage 3/Stage 1)	Up-Down-Regulation(Stage_3/Stage_1)	Probability	Description
Cs3g03350	20.15	0.01	3.97	-10.9766	Down	0.988449	8.633	Up	0.820238	-2.34357	Down	0.902402	DNA binding
orange1.1t02146	7.04667	0.01	2.07333	-9.4608	Down	0.928973	7.69581	Up	0.660532	-1.76499	Down	0.799386	hypothetical protein CISIN_1g040328mg
Cs3g15550	4.98	0.01	1.11	-8.96	Down	0.880697	6.79442	Up	0.495512	-2.16559	Down	0.765294	adenosylhomocysteinase,
Cs2g28380	4.59	0.01	7.94	-8.84235	Down	0.866535	9.633	Up	0.931076	0.790645	Up	0.662414	26S proteasome complex subunit sem1-1
Cs9g09810	4.01667	0.01	1.32	-8.64985	Down	0.841732	7.04439	Up	0.540428	-1.60546	Down	0.674136	long-chain-alcohol oxidase FAO1
Cs4g08570	3.75333	0.01	1.99333	-8.55203	Down	0.827873	7.63904	Up	0.649765	-0.912989	Down	0.526963	RPM1-interacting 4-like isoform X1
Cs9g04450	3.34333	0.01	4.05333	-8.38514	Down	0.803223	8.66297	Up	0.824396	0.277822	Up	0.272415	histone-arginine methyltransferase isoform X2
Cs4g05360	3.08	0.01	4.37667	-8.26679	Down	0.784101	8.77369	Up	0.840195	0.506902	Up	0.41569	polygalacturonase
Cs1g15650	2.64333	0.01	5.07333	-8.04621	Down	0.746419	8.98679	Up	0.867436	0.940576	Up	0.607617	---NA---
orange1.1t05393	2.12667	0.01	4.15333	-7.73245	Down	0.691218	8.69813	Up	0.829412	0.965676	Up	0.56838	(E)-beta-farnesene synthase-like
Cs5g31330	15.66	0.0833333	6.43	-7.55397	Down	0.975745	6.26978	Up	0.884192	-1.28419	Down	0.843534	FANTASTIC FOUR 1
Cs5g26090	4.21	0.06	1.40667	-6.13271	Down	0.829073	4.55117	Up	0.503017	-1.58154	Down	0.68212	Syntaxin-related KNOLLE
Cs5g32200	8.44	0.156667	1.68	-5.75147	Down	0.918159	3.42269	Up	0.512445	-2.32878	Down	0.851707	histone H2AX-like
Cs2g10240	4.09	0.0766667	0.986667	-5.73736	Down	0.815594	3.68589	Up	0.393765	-2.05147	Down	0.717551	Sec14p-like phosphatidylinositol transfer patellin-4
Cs6g21100	6.22333	0.123333	1.15667	-5.65705	Down	0.882399	3.22934	Up	0.417459	-2.42771	Down	0.815565	alpha tubulin
Cs7g30920	4.13333	0.103333	0.376667	-5.32193	Down	0.808326	1.86598	Up	0.186701	-3.45595	Down	0.775275	em GEA6
Cs1g13160	7.09667	0.213333	2.49667	-5.05596	Down	0.884312	3.54882	Up	0.61878	-1.50714	Down	0.775926	late embryogenesis abundant 1-like
orange1.1t03770	6.77667	0.26	1.2	-4.70399	Down	0.870362	2.20645	Up	0.38907	-2.49754	Down	0.830367	linoleate 13S-lipoxygenase 2-1, chloroplastic-like
Cs3g23860	0.24	0.01	7.14667	-4.58496	Down	0.20791	9.48113	Up	0.918777	4.89616	Up	0.892965	hypothetical protein CICLE_v10003677mg
Cs8g11290	8.15333	0.35	1.43667	-4.54196	Down	0.886461	2.0373	Up	0.420055	-2.50466	Down	0.853251	hypothetical protein CISIN_1g047416mg
Cs7g06440	6.96	0.306667	2.53333	-4.50434	Down	0.868122	3.04629	Up	0.607897	-1.45805	Down	0.767428	early nodulin 1
Cs2g03180	2.55333	0.113333	4.53	-4.49374	Down	0.676805	5.32087	Up	0.806552	0.827129	Up	0.549083	Expression of the gene is downregulated in the presence of paraquat,
orange1.1t03769	52.32	2.32667	18.7967	-4.49103	Down	0.942619	3.01414	Up	0.900259	-1.47689	Down	0.886283	linoleate 13S-lipoxygenase 2-1, chloroplastic-like
orange1.1t01111	4.93667	0.22	1.23333	-4.48796	Down	0.818495	2.48699	Up	0.407113	-2.00097	Down	0.753466	cell division cycle , cofactor of APC complex-like
orange1.1t04194	7.87	0.353333	2.27	-4.47726	Down	0.881685	2.68359	Up	0.565907	-1.79367	Down	0.817328	caffeic acid 3-O-methyltransferase-like
Cs9g01630	15.86	0.713333	16.84	-4.47467	Down	0.925988	4.56117	Up	0.923226	0.0864994	Up	0.232905	polygalacturonase At1g48100
Cs5g33460	8.92333	0.416667	3.45333	-4.42062	Down	0.892248	3.05102	Up	0.684717	-1.36959	Down	0.796616	endoglucanase 1-like
Cs5g24700	5.10667	0.243333	1.8	-4.39138	Down	0.822216	2.88699	Up	0.514068	-1.50438	Down	0.714236	phd finger ,
Cs5g10820	9.48667	0.463333	1.33667	-4.35578	Down	0.895893	1.52852	Up	0.362075	-2.82726	Down	0.875136	expansin-A15-like
orange1.1t03774	34.8867	1.72667	5.57	-4.33661	Down	0.937812	1.68969	Up	0.714753	-2.64693	Down	0.915161	linoleate 13S-lipoxygenase 2-1, chloroplastic-like
Cs5g16920	1313.62	65.0933	37.6033	-4.3349	Down	0.942809	-0.791649	Down	0.812426	-5.12655	Down	0.960815	miraculin 2
Cs4g01950	6.36333	0.32	19.3867	-4.31364	Down	0.85203	5.92085	Up	0.957887	1.60721	Up	0.878004	---NA---
Cs3g01890	6.17	0.32	0.953333	-4.26913	Down	0.847724	1.57491	Up	0.302164	-2.69422	Down	0.82292	two-component response regulator ARR9-like
Cs5g02490	8.17333	0.433333	2.53	-4.23738	Down	0.879148	2.54559	Up	0.587702	-1.69179	Down	0.815777	high mobility group B 6-like
Cs5g33880	7.05333	0.39	2.35667	-4.17676	Down	0.862798	2.5952	Up	0.571888	-1.58156	Down	0.783796	myb-related 330-like
Cs1g20090	18.25	1.03	5.16	-4.14718	Down	0.923186	2.32473	Up	0.743732	-1.82245	Down	0.884792	histone
Cs5g19600	0.173333	0.01	4.41333	-4.11548	Down	0.166492	8.78572	Up	0.841658	4.67025	Up	0.818372	ethylene-responsive transcription factor ERF022-like
orange1.1t05126	1015.89	59.92	51.6267	-4.08357	Down	0.936825	-0.214921	Down	0.493169	-4.29849	Down	0.942093	L-type lectin-domain containing receptor kinase
Cs7g06120	13.7833	0.826667	9.83667	-4.05948	Down	0.911529	3.57279	Up	0.871303	-0.486683	Down	0.632575	ethylene-responsive transcription factor ERF003-like
Cs8g03940	9.96667	0.613333	1.88333	-4.02237	Down	0.892734	1.61855	Up	0.447893	-2.40382	Down	0.869173	uncharacterized protein LOC102627392
orange1.1t01448	169.847	10.92	4.40667	-3.95919	Down	0.934562	-1.30921	Down	0.787223	-5.2684	Down	0.963207	abscisic acid-induced
Cs3g26900	15.3433	0.996667	8.29333	-3.94436	Down	0.914035	3.05677	Up	0.843396	-0.887588	Down	0.783592	L-ascorbate oxidase homolog
orange1.1t04193	7.29333	0.513333	2.34667	-3.82861	Down	0.858333	2.19265	Up	0.547742	-1.63597	Down	0.795072	caffeic acid 3-O-methyltransferase-like
Cs7g03630	105.443	7.58	104.763	-3.79813	Down	0.930226	3.78879	Up	0.928686	-0.00933401	Down	0.103463	expansin-A1-like
Cs7g03660	8.63333	0.626667	2.68667	-3.78415	Down	0.873908	2.10005	Up	0.577356	-1.6841	Down	0.822459	Transcription factor MYB44
Cs1g25680	6.54333	0.51	2.28667	-3.68146	Down	0.839978	2.16468	Up	0.540374	-1.51678	Down	0.763432	Histidine kinase 1
Cs5g09070	15.29	1.19333	9.51333	-3.67952	Down	0.907808	2.99495	Up	0.856492	-0.684566	Down	0.732315	kDa proline-rich
orange1.1t00855	8.51667	0.703333	5.35667	-3.59801	Down	0.869678	2.92906	Up	0.773277	-0.668953	Down	0.634331	expansin-B3-like
Cs8g05940	44.0367	3.69333	10.1633	-3.57571	Down	0.925806	1.46038	Up	0.7941	-2.11533	Down	0.90832	abscisic acid 8 -hydroxylase 4
Cs3g22160	16.47	1.38667	13.07	-3.57015	Down	0.90834	3.23657	Up	0.886688	-0.333581	Down	0.548735	cytochrome P450 78A7-like
Cs8g18050	28.98	2.50667	9.53	-3.53122	Down	0.920521	1.92671	Up	0.821838	-1.60451	Down	0.887365	histone H2A
Cs7g07940	93.08	8.9	18.3533	-3.38659	Down	0.924682	1.04416	Up	0.805787	-2.34243	Down	0.914427	two-component response regulator ARR5
Cs7g08260	11.7733	1.14667	9.54667	-3.36	Down	0.890365	3.05755	Up	0.858927	-0.302454	Down	0.466309	MLP 423
Cs9g02910	5.62667	0.556667	3.38	-3.33739	Down	0.810984	2.60214	Up	0.662347	-0.735257	Down	0.569765	feruloyl ortho-hydroxylase 1-like
Cs2g13180	4.31667	0.446667	12.0933	-3.27265	Down	0.761129	4.75887	Up	0.913385	1.48622	Up	0.840295	hypothetical protein CISIN_1g042163mg
Cs9g14150	30.0733	3.18667	53.78	-3.23836	Down	0.917255	4.07695	Up	0.931857	0.838585	Up	0.827824	hypothetical protein CICLE_v10006974mg
Cs5g04810	92.0933	10.5	28.7533	-3.13271	Down	0.921379	1.45334	Up	0.867627	-1.67937	Down	0.898997	two-component response regulator ARR15-like
Cs6g21460	27.7867	3.2	16.9167	-3.11825	Down	0.914324	2.4023	Up	0.885034	-0.715947	Down	0.790085	expansin S1 precursor family
Cs9g14130	5.37	0.623333	8.89667	-3.10685	Down	0.797201	3.83519	Up	0.867665	0.728343	Up	0.664245	---NA---
orange1.1t01576	161.133	18.8233	188.753	-3.09766	Down	0.92188	3.32591	Up	0.924076	0.228247	Up	0.575789	lipid-transfer DIR1
Cs5g25600	6.94667	0.826667	1.56333	-3.07094	Down	0.834974	0.919248	Up	0.31104	-2.1517	Down	0.820347	GDSL esterase lipase At5g33370-like
Cs6g15360	2.63333	0.316667	23.0233	-3.05585	Down	0.642077	6.18399	Up	0.966556	3.12813	Up	0.915577	dehydration-responsive element-binding 1F-like
Cs6g07970	86.73	10.6733	42.6867	-3.02252	Down	0.920855	1.99977	Up	0.898942	-1.02275	Down	0.856626	aquaporin PIP1-4
Cs5g28080	6.15333	0.773333	2.52	-2.99221	Down	0.815495	1.70426	Up	0.527401	-1.28794	Down	0.724134	Basic blue
Cs8g15080	2.7	0.343333	6.46667	-2.97528	Down	0.644659	4.23534	Up	0.837155	1.26006	Up	0.729643	Protein BROTHER of FT and TFL 1
Cs2g02240	2.98667	0.38	7.20667	-2.97446	Down	0.669568	4.24526	Up	0.853352	1.2708	Up	0.750303	keratin-associated 5-6
Cs1g19393	104.433	13.4167	83.4833	-2.96048	Down	0.919693	2.63746	Up	0.914312	-0.323022	Down	0.658539	defensin 1 isoform X1
Cs5g09060	9.48	1.22	6.20333	-2.95801	Down	0.866337	2.34616	Up	0.779036	-0.611843	Down	0.630479	14 kDa proline-rich -like
Cs3g19540	19.9167	2.57333	17.2767	-2.95227	Down	0.905636	2.74711	Up	0.892463	-0.205151	Down	0.437349	Universal stress
orange1.1t01447	451.213	58.7767	30.66	-2.94049	Down	0.920665	-0.938886	Down	0.835102	-3.87938	Down	0.934496	ORF VI
Cs9g10130	3.03	0.396667	6.21333	-2.93332	Down	0.67136	3.96937	Up	0.825553	1.03605	Up	0.680901	dCTP pyrophosphatase 1-like
orange1.1t01850	41.6933	5.50667	13.31	-2.92057	Down	0.916336	1.27326	Up	0.806453	-1.64731	Down	0.89457	two-component response regulator ARR9-like
Cs5g33780	8.52	1.12667	9.52	-2.91879	Down	0.855538	3.0789	Up	0.858897	0.160108	Up	0.281746	zinc finger 6-like
Cs1g24210	46.4	6.18667	15.96	-2.90689	Down	0.916929	1.36723	Up	0.83295	-1.53966	Down	0.889	embryonic DC-8-like
Cs2g15720	19.4467	2.59667	1.11	-2.90479	Down	0.90471	-1.2261	Down	0.472484	-4.13089	Down	0.928934	Seed biotin-containing SBP65
Cs1g01610	18.18	2.43667	12.62	-2.89937	Down	0.902508	2.37273	Up	0.866746	-0.52664	Down	0.691836	Potassium channel subfamily K member 10
Cs3g14190	19.53	2.65	4.60667	-2.88163	Down	0.904641	0.797731	Up	0.504541	-2.0839	Down	0.895924	histone
Cs5g16850	537.257	72.9033	118.22	-2.88155	Down	0.92046	0.697417	Up	0.800541	-2.18414	Down	0.912527	miraculin 2
Cs5g24670	1320.12	182.463	1392.85	-2.85499	Down	0.920414	2.93236	Up	0.919489	0.0773672	Up	0.309541	lipid-transfer DIR1
Cs2g24050	11.62	1.65333	6.04667	-2.81316	Down	0.880454	1.87076	Up	0.746718	-0.942398	Down	0.763137	BAG family molecular chaperone regulator 2
Cs3g19780	13.0233	1.86	2.07667	-2.80772	Down	0.887464	0.158967	Up	0.136769	-2.64876	Down	0.892837	two-component response regulator ARR17-like
Cs9g08460	3.45333	0.493333	42.2367	-2.80735	Down	0.699405	6.41979	Up	0.977768	3.61243	Up	0.928184	transcription factor bHLH92-like
orange1.1t00909	18.1067	2.59333	0.336667	-2.80364	Down	0.900746	-2.94541	Down	0.60998	-5.74906	Down	0.962609	embryo yellow protein
Cs3g23950	4.98667	0.723333	16.7233	-2.78534	Down	0.774814	4.53106	Up	0.922904	1.74571	Up	0.879079	transcription factor MYB44-like
Cs7g05360	8.61333	1.25	6.03667	-2.78464	Down	0.853685	2.27182	Up	0.770804	-0.51282	Down	0.561282	ethylene-responsive transcription factor SHINE 2-like
Cs2g27550	6.17	0.896667	6.49667	-2.78263	Down	0.810513	2.85706	Up	0.805097	0.0744292	Up	0.149261	oleosin kDa-like
orange1.1t04594	0.32	0.0466667	5.28333	-2.77761	Down	0.198714	6.82291	Up	0.862259	4.0453	Up	0.832804	E3 ubiquitin- ligase PUB24-like
Cs5g06600	36.03	5.31	28.8367	-2.76241	Down	0.913435	2.44112	Up	0.902288	-0.321294	Down	0.622594	pectate lyase
Cs2g03240	17.9567	2.69667	22.2133	-2.73527	Down	0.899796	3.04218	Up	0.90552	0.306906	Up	0.566866	TIFY 5A
Cs5g16220	9.32333	1.44	3.66	-2.69478	Down	0.859753	1.34577	Up	0.574247	-1.349	Down	0.800384	neurofilament heavy polypeptide-like
Cs6g09150	478.48	74.52	108.373	-2.68276	Down	0.91847	0.54031	Up	0.75659	-2.14245	Down	0.912035	ferritin-3, chloroplastic
Cs7g08620	6.75	1.07	3.60333	-2.65728	Down	0.820818	1.75172	Up	0.621514	-0.905555	Down	0.662459	polygalacturonase non-catalytic subunit JP650
Cs5g34640	22.5	3.59667	11.77	-2.64519	Down	0.905378	1.71038	Up	0.832583	-0.934811	Down	0.818698	---NA---
orange1.1t02243	4668.88	747.013	774.28	-2.64387	Down	0.918296	0.0517214	Up	0.202653	-2.59215	Down	0.919209	seed maturation LEA 4
Cs5g32880	8.30667	1.33	6.05667	-2.64284	Down	0.846919	2.1871	Up	0.767419	-0.455746	Down	0.521522	indole-3-acetic acid-amido synthetase
Cs6g17000	10.1033	1.63	6.48	-2.63189	Down	0.86617	1.99112	Up	0.767656	-0.640766	Down	0.654385	auxin efflux carrier component 1b
Cs1g19660	9.58667	1.54667	5.81667	-2.63187	Down	0.861249	1.91103	Up	0.742361	-0.720837	Down	0.674824	carboxylesterase 18
Cs8g02280	6.09667	0.996667	4.57	-2.61284	Down	0.804294	2.19701	Up	0.711337	-0.415827	Down	0.432135	Holliday junction ATP-dependent DNA helicase
Cs6g21260	7.06333	1.18667	4.07333	-2.57343	Down	0.824319	1.7793	Up	0.654291	-0.794139	Down	0.639257	gibberellin-regulated 4-like
Cs1g23090	14.0833	2.37333	14.54	-2.569	Down	0.887069	2.61504	Up	0.882239	0.0460384	Up	0.153363	L-ascorbate oxidase homolog
orange1.1t00072	53.7533	9.26667	69.91	-2.53623	Down	0.913405	2.91538	Up	0.916778	0.379145	Up	0.693092	thaumatin
Cs8g11330	11.02	1.91	6.71667	-2.52848	Down	0.870499	1.81417	Up	0.761744	-0.714307	Down	0.695347	pectate lyase 8
orange1.1t01623	37.47	6.53333	11.1133	-2.51984	Down	0.910876	0.7664	Up	0.679196	-1.75344	Down	0.897279	non-specific lipid-transfer 4-like
Cs3g20580	9.91	1.77	16.4733	-2.48514	Down	0.860383	3.21831	Up	0.897992	0.733176	Up	0.754972	basic blue -like
orange1.1t05409	12.2833	2.2	7.44667	-2.48113	Down	0.877151	1.75909	Up	0.775506	-0.722035	Down	0.715046	2-hydroxyisoflavanone dehydratase-like
Cs2g14380	16.8433	3.03	8.79667	-2.47479	Down	0.893509	1.53764	Up	0.782023	-0.937149	Down	0.801338	uncharacterized protein LOC102619451
Cs4g03060	3.4	0.616667	53.5467	-2.46297	Down	0.680989	6.44016	Up	0.979545	3.97719	Up	0.934534	Xyloglucan endotransglucosylase hydrolase family
Cs9g18820	19.67	3.62667	9.46667	-2.43928	Down	0.898323	1.38421	Up	0.775889	-1.05507	Down	0.833848	anthocyanidin 5,3-O-glucosyltransferase-like
Cs5g11580	4.69667	0.866667	7.07	-2.43809	Down	0.751135	3.02816	Up	0.822045	0.590073	Up	0.559602	ATP-binding cassette sub-family D member 4,
orange1.1t00556	22.2033	4.10333	14.06	-2.43591	Down	0.901908	1.77673	Up	0.852602	-0.65918	Down	0.76098	3-ketoacyl- synthase 1-like
Cs5g29420	8.99333	1.67667	3.65	-2.42326	Down	0.849524	1.1223	Up	0.534118	-1.30096	Down	0.789956	glutathione gamma-glutamylcysteinyltransferase 3-like
Cs8g09070	17.1067	3.21333	5.33	-2.41242	Down	0.893045	0.730065	Up	0.515393	-1.68235	Down	0.877073	proline-rich 4-like isoform X1
Cs9g06610	12.0367	2.27333	6.64667	-2.40455	Down	0.874349	1.54782	Up	0.73468	-0.856733	Down	0.749221	Cupredoxin superfamily ,
orange1.1t04606	11.8233	2.25667	5.95	-2.38937	Down	0.872997	1.3987	Up	0.694137	-0.990675	Down	0.77607	elongation of fatty acids A-like
Cs1g16650	6.74	1.29333	17.1967	-2.38165	Down	0.811637	3.73296	Up	0.90794	1.35131	Up	0.854984	Mitochondrial distribution and morphology 12
orange1.1t02242	288.143	55.54	27.61	-2.37519	Down	0.914711	-1.00834	Down	0.844422	-3.38352	Down	0.927254	11 kDa late embryogenesis abundant -like
Cs2g23970	6.58333	1.27667	2.60667	-2.36644	Down	0.807734	1.02982	Up	0.435724	-1.33661	Down	0.743681	pectate lyase-like
Cs5g08030	13.1667	2.56333	7.46667	-2.3608	Down	0.879194	1.54244	Up	0.754852	-0.818354	Down	0.751589	phospholipase A1-Ibeta2, chloroplastic
Cs1g22750	7.24	1.42667	11.7833	-2.34334	Down	0.820287	3.04603	Up	0.876694	0.702686	Up	0.702037	membrane-associated kinase regulator 1
Cs5g22810	16.05	3.17	14.99	-2.34002	Down	0.88896	2.24145	Up	0.874956	-0.0985729	Down	0.247881	calmodulin 3
Cs2g29780	66.45	13.1433	31.7533	-2.33794	Down	0.91197	1.27258	Up	0.858207	-1.06536	Down	0.862044	anthraniloyl- :methanol acyltransferase-like
Cs3g25900	6.35333	1.26667	6.4	-2.32648	Down	0.800368	2.33703	Up	0.783899	0.0105582	Up	0.0764847	auxin-induced 15A
Cs1g05510	9.40667	1.89667	8.29667	-2.31022	Down	0.849957	2.12907	Up	0.814371	-0.181152	Down	0.303865	pectinesterase pectinesterase inhibitor 51
Cs2g17090	10.2133	2.06	10.09	-2.30974	Down	0.857801	2.29221	Up	0.844277	-0.0175276	Down	0.0923614	endoglucanase 8-like
Cs2g12470	9.19667	1.86	10.0267	-2.30581	Down	0.847792	2.43047	Up	0.848229	0.124659	Up	0.240669	leucine-rich repeat receptor kinase At1g35710
Cs1g17590	8.83	1.80667	3.9	-2.28908	Down	0.842621	1.11014	Up	0.547696	-1.17894	Down	0.771295	transcription factor MYB114-like
Cs6g19350	6.76	1.38333	8.9	-2.28887	Down	0.807863	2.68566	Up	0.842653	0.396782	Up	0.495301	basic leucine zipper 43-like
Cs4g03140	7.97333	1.63667	85.09	-2.28442	Down	0.829984	5.70016	Up	0.969145	3.41573	Up	0.926588	xyloglucan endotransglucosylase hydrolase 23
Cs2g17860	51.28	10.57	20.0433	-2.27842	Down	0.909259	0.923147	Up	0.791603	-1.35527	Down	0.880736	histidine kinase 4-like
orange1.1t03535	15.7033	3.24	5.37333	-2.27701	Down	0.885884	0.729824	Up	0.51632	-1.54718	Down	0.863777	ornithine decarboxylase-like
Cs7g09860	14.0467	2.90667	9.3	-2.27279	Down	0.879999	1.67787	Up	0.802187	-0.594925	Down	0.686683	pectate lyase
Cs8g17810	56.2433	11.7267	65.3	-2.26189	Down	0.909289	2.47729	Up	0.910919	0.215401	Up	0.54396	exocyst complex component EXO70B1-like
Cs7g01110	46.05	9.91667	9.01	-2.21527	Down	0.907793	-0.138328	Down	0.238562	-2.3536	Down	0.912679	YLS3-like
orange1.1t03322	16.3167	3.51667	3.61667	-2.21407	Down	0.886264	0.040452	Up	0.0897548	-2.17361	Down	0.892103	---NA---
Cs6g14960	7.97333	1.72	1.03667	-2.21277	Down	0.827281	-0.730456	Down	0.287093	-2.94323	Down	0.861076	ABSCISIC ACID-INSENSITIVE 5
Cs2g05460	4.84667	1.05667	11.1233	-2.19747	Down	0.74544	3.396	Up	0.878142	1.19852	Up	0.805152	glutaredoxin-C9-like
Cs4g07220	37.6433	8.21667	11.94	-2.19577	Down	0.905849	0.539178	Up	0.599435	-1.65659	Down	0.894108	inter-alpha-trypsin inhibitor heavy chain H3-like isoform X1
Cs7g25890	11.4733	2.52667	23.2067	-2.18298	Down	0.864173	3.19923	Up	0.908721	1.01625	Up	0.835853	UDP-glycosyltransferase 89B1-like
Cs2g09160	10.8333	2.39333	3.47333	-2.17838	Down	0.859381	0.5373	Up	0.3511	-1.64108	Down	0.843905	nodulin-related family
Cs7g25720	31.8367	7.13	19.1767	-2.15872	Down	0.90307	1.42738	Up	0.849783	-0.731337	Down	0.798107	malonyl- :anthocyanidin 5-O-glucoside-6 -O-malonyltransferase-like
Cs4g16860	42.3067	9.51667	12.74	-2.15236	Down	0.906153	0.420837	Up	0.538636	-1.73152	Down	0.897581	strigolactone esterase D14 homolog
Cs3g09510	9.68667	2.18333	6.48667	-2.14947	Down	0.847618	1.57094	Up	0.732436	-0.578523	Down	0.620603	F-box kelch-repeat SKIP25-like
orange1.1t04132	17.27	3.93667	16.08	-2.13322	Down	0.887031	2.03022	Up	0.872306	-0.103001	Down	0.257598	geraniol 8-hydroxylase-like
Cs1g16180	82.3567	18.83	103.947	-2.12885	Down	0.909016	2.46474	Up	0.912328	0.335886	Up	0.673341	ASPARTIC PROTEASE IN GUARD CELL 2-like
Cs5g02310	7.45667	1.70667	1.51	-2.12735	Down	0.815465	-0.176633	Down	0.133759	-2.30398	Down	0.835967	phosphatase 2C 8
Cs9g11135	7.14667	1.65	2.10333	-2.1148	Down	0.808524	0.350211	Up	0.206895	-1.76459	Down	0.801376	---NA---
Cs6g13230	27.8067	6.42333	13.7767	-2.11404	Down	0.900229	1.10083	Up	0.787269	-1.0132	Down	0.841105	carboxylesterase 15
Cs7g32220	23.35	5.41667	8.35	-2.10795	Down	0.896417	0.624371	Up	0.570379	-1.48357	Down	0.874977	UDP-glycosyltransferase 76C2-like
Cs5g27895	2.8	0.65	6.52667	-2.10692	Down	0.612916	3.32783	Up	0.818193	1.22092	Up	0.725898	---NA---
Cs5g02320	24.1067	5.60333	15.5667	-2.10507	Down	0.897139	1.4741	Up	0.839552	-0.630972	Down	0.758029	endoglucanase 6
Cs7g11300	53.74	12.53	30.4967	-2.10061	Down	0.906844	1.28327	Up	0.857893	-0.817345	Down	0.825153	cytochrome P450 78A5
Cs9g05690	7.93333	1.86333	8.26	-2.09004	Down	0.82217	2.14826	Up	0.814823	0.0582146	Up	0.143767	hypothetical protein CICLE_v10006056mg
Cs3g27060	3.14667	0.746667	8.60667	-2.07529	Down	0.640437	3.52692	Up	0.857235	1.45163	Up	0.799605	uncharacterized protein LOC102629660
Cs1g09530	22.11	5.25333	18.4833	-2.07339	Down	0.894101	1.81492	Up	0.87092	-0.258474	Down	0.514303	ABC transporter G family member 5
orange1.1t01388	8.41667	2.02	7.08	-2.05889	Down	0.828253	1.80939	Up	0.770474	-0.2495	Down	0.36097	VQ motif-containing 11
orange1.1t03040	11.12	2.67	5.82667	-2.05825	Down	0.857703	1.12583	Up	0.646319	-0.932414	Down	0.75501	tropinone reductase homolog
Cs9g10630	14.2867	3.49	5.6	-2.03337	Down	0.874751	0.6822	Up	0.508125	-1.35117	Down	0.843496	foot 1 variant 1-like, partial
Cs6g17570	5.78333	1.41333	0.856667	-2.0328	Down	0.770052	-0.722296	Down	0.256559	-2.7551	Down	0.814604	transcription factor MYB113-like
orange1.1t05292	31.63	7.74	4.69	-2.03089	Down	0.900396	-0.722746	Down	0.594243	-2.75363	Down	0.915085	gamma-terpinene synthase, chloroplastic-like
Cs1g23430	15.1733	3.73	14.8333	-2.02429	Down	0.877698	1.9916	Up	0.865958	-0.0326952	Down	0.124289	BTB POZ domain-containing At5g66560-like
Cs4g06090	17.6733	4.35	3.77	-2.02249	Down	0.884874	-0.206451	Down	0.215434	-2.22894	Down	0.89606	myb-related Myb4-like
Cs6g05990	2.47	0.616667	6.40667	-2.00195	Down	0.571832	3.37701	Up	0.816064	1.37506	Up	0.743908	Cation H+ exchanger 20 isoform 1
Cs5g25790	6.68333	1.67667	0.626667	-1.99497	Down	0.791361	-1.41983	Down	0.398712	-3.4148	Down	0.851132	germin subfamily 1 member 15-like
Cs7g03010	16.7833	4.22	24.2267	-1.99171	Down	0.880819	2.52128	Up	0.899723	0.529567	Up	0.720585	leucine-rich repeat extensin 3
Cs3g01440	12.7333	3.20333	14.39	-1.99096	Down	0.865061	2.16742	Up	0.870667	0.176456	Up	0.356157	hypothetical protein CICLE_v10002869mg
Cs8g01550	6.81333	1.71667	13.66	-1.98875	Down	0.794194	2.99228	Up	0.884789	1.00352	Up	0.796707	U-box domain-containing 15-like
Cs3g18800	14.1867	3.59	4.71	-1.98248	Down	0.871698	0.391743	Up	0.335861	-1.59074	Down	0.861522	glycerol-3-phosphate acyltransferase 3
Cs3g18060	25.5333	6.47333	78.9967	-1.9798	Down	0.89442	3.60921	Up	0.926297	1.62941	Up	0.896734	EXORDIUM-like 2
Cs4g04010	8.70667	2.21333	5.31333	-1.9759	Down	0.827554	1.2634	Up	0.64955	-0.712503	Down	0.653991	oxysterol-binding -related 4C-like
Cs6g09950	1146.22	292.03	796.693	-1.9727	Down	0.906859	1.44791	Up	0.884797	-0.524788	Down	0.76543	lipid transfer precursor
Cs6g06530	26.4333	6.76667	31.44	-1.96584	Down	0.894815	2.21608	Up	0.899616	0.250243	Up	0.539631	expansin 1
Cs4g20390	9.02333	2.31333	2.32333	-1.96369	Down	0.830949	0.00622299	Up	0.0675612	-1.95746	Down	0.843254	indole-3-pyruvate monooxygenase YUCCA4
Cs1g01700	642.093	164.703	277.367	-1.96291	Down	0.906403	0.751925	Up	0.813184	-1.21099	Down	0.876022	L-myo-inositol-1-phosphate synthase
Cs9g14600	2.27333	0.583333	6.37667	-1.96242	Down	0.547227	3.45041	Up	0.816225	1.48799	Up	0.75507	trehalose-phosphate phosphatase A
Cs6g15880	7.43333	1.91667	10.51	-1.95541	Down	0.805258	2.45509	Up	0.854057	0.499681	Up	0.593746	butyrate-- ligase AAE11, peroxisomal-like
Cs3g05650	9.28	2.40667	3.04333	-1.94709	Down	0.83328	0.338616	Up	0.246481	-1.60847	Down	0.825304	benzoate carboxyl methyltransferase-like
Cs5g32635	21.4233	5.59333	7.79667	-1.9374	Down	0.888018	0.479149	Up	0.482991	-1.45825	Down	0.871337	spermatogenesis-associated 20
Cs4g05470	19.3467	5.12667	17.7467	-1.91599	Down	0.8841	1.79146	Up	0.867956	-0.124537	Down	0.302579	kDa proline-rich -like
Cs7g30170	11.4233	3.03	7.37333	-1.91459	Down	0.85263	1.283	Up	0.720374	-0.631595	Down	0.671177	NRT1 PTR FAMILY
Cs7g25610	269.51	72.23	193.713	-1.89967	Down	0.904725	1.42325	Up	0.882354	-0.476416	Down	0.750219	aquaporin PIP2-5
Cs8g18640	32.8333	8.80333	43.0967	-1.89904	Down	0.896546	2.29145	Up	0.904976	0.392415	Up	0.684329	expansin 1
Cs7g05920	37.89	10.1933	53.9133	-1.89419	Down	0.898316	2.40302	Up	0.908714	0.508825	Up	0.750098	uncharacterized protein LOC102614356
Cs3g23110	183.607	49.6	113.14	-1.88821	Down	0.90414	1.1897	Up	0.867704	-0.698509	Down	0.811123	isoaspartyl peptidase L-asparaginase 2
Cs7g16760	16.7167	4.54	22.2467	-1.88052	Down	0.876779	2.29282	Up	0.89283	0.412302	Up	0.648558	Serine threonine- kinase OXI1
Cs7g13190	91.01	24.81	19.8	-1.8751	Down	0.90294	-0.325421	Down	0.562017	-2.20052	Down	0.911725	NRT1 PTR family
Cs6g16680	13.59	3.70667	22.0333	-1.87435	Down	0.864644	2.57149	Up	0.897877	0.697142	Up	0.77162	WAT1-related At5g07050-like
Cs7g02050	11.2867	3.12333	31.0033	-1.85346	Down	0.848818	3.31126	Up	0.91458	1.4578	Up	0.88004	hypothetical protein CICLE_v10033218mg
orange1.1t01747	11.6167	3.22	4.49333	-1.85106	Down	0.851605	0.480725	Up	0.373516	-1.37034	Down	0.827574	peroxidase 5-like
orange1.1t03414	11.5067	3.19	13.0967	-1.85084	Down	0.850709	2.03757	Up	0.859157	0.18673	Up	0.356846	early nodulin 3
Cs9g07615	12.4933	3.50333	9.79333	-1.83436	Down	0.856951	1.48307	Up	0.791106	-0.351287	Down	0.521083	EPIDERMAL PATTERNING FACTOR 5
Cs8g20360	8.72	2.46	9.48333	-1.82567	Down	0.819512	1.94674	Up	0.822328	0.121066	Up	0.232292	---NA---
Cs6g19640	21.56	6.08333	21.41	-1.82542	Down	0.885231	1.81535	Up	0.877506	-0.0100724	Down	0.0889484	UDP-arabinopyranose mutase 1-like
Cs7g08220	9.14333	2.58667	10.19	-1.82163	Down	0.825291	1.97799	Up	0.832361	0.156362	Up	0.287573	ALTERED XYLOGLUCAN 4-like
Cs1g09420	24.0533	6.86667	3.27667	-1.80856	Down	0.887813	-1.06738	Down	0.667938	-2.87594	Down	0.913738	21 kDa seed -like
Cs5g14880	73.14	20.89	21.45	-1.80785	Down	0.900594	0.0381652	Up	0.138216	-1.76968	Down	0.901206	secologanin synthase-like
Cs6g09970	77.92	22.2767	56.5967	-1.80646	Down	0.900837	1.34518	Up	0.873608	-0.461277	Down	0.736636	non-specific lipid-transfer 3-like
orange1.1t03055	10.9133	3.15333	8.36333	-1.79114	Down	0.84272	1.4072	Up	0.758949	-0.383942	Down	0.521704	aldo-keto reductase family 4 member C9-like
Cs6g17190	30.0767	8.69667	21.5433	-1.79011	Down	0.892309	1.30871	Up	0.846927	-0.481403	Down	0.714107	gibberellin-regulated 5
Cs6g16980	5.63333	1.63333	13.0367	-1.78617	Down	0.747672	2.99668	Up	0.883365	1.21051	Up	0.82236	3-oxoacyl-[acyl-carrier- ] reductase, chloroplastic-like
orange1.1t02045	24.2233	7.04	15.92	-1.78275	Down	0.88697	1.17719	Up	0.813897	-0.605557	Down	0.751339	peroxidase 15-like
Cs9g07970	22.4333	6.52333	11.61	-1.78196	Down	0.884578	0.831687	Up	0.704552	-0.950276	Down	0.821664	3-ketoacyl- synthase 11-like
Cs8g09720	73.7433	21.5467	38.9567	-1.77505	Down	0.899751	0.854406	Up	0.811867	-0.920642	Down	0.841022	geraniol 8-hydroxylase-like
Cs2g05280	51.7733	15.1733	54.4467	-1.77067	Down	0.897845	1.84331	Up	0.896215	0.0726345	Up	0.257764	pathogenesis-related genes transcriptional activator PTI5-like
orange1.1t03053	15.5933	4.60667	8.17333	-1.75913	Down	0.868494	0.827201	Up	0.640606	-0.931933	Down	0.793248	aldo-keto reductase family 4 member C9-like
orange1.1t00230	32.5	9.63667	19.2467	-1.75383	Down	0.892385	0.998002	Up	0.803696	-0.755831	Down	0.804653	leucine-rich repeat receptor kinase At5g63930
Cs9g04260	58.6767	17.47	61.74	-1.74791	Down	0.898019	1.82133	Up	0.896575	0.0734186	Up	0.261609	hypothetical protein CICLE_v10006049mg
Cs7g31500	169.13	50.41	66.9333	-1.74635	Down	0.900723	0.409015	Up	0.687367	-1.33734	Down	0.882908	uncharacterized acetyltransferase At3g50280-like
orange1.1t02573	19.09	5.69667	11.39	-1.74463	Down	0.877667	0.999578	Up	0.744995	-0.745049	Down	0.772544	non-functional NADPH-dependent codeinone reductase 2-like
orange1.1t05689	13.1133	3.93333	18.3233	-1.73721	Down	0.856153	2.21986	Up	0.884368	0.482648	Up	0.668384	hypothetical protein CICLE_v10002869mg
Cs2g28960	13.4433	4.03667	7.07	-1.73565	Down	0.858113	0.808546	Up	0.604244	-0.927109	Down	0.77831	xylogen 11
Cs2g21960	11.6633	3.54333	7.52333	-1.7188	Down	0.845112	1.08626	Up	0.690714	-0.632536	Down	0.674824	hypothetical protein
Cs3g04150	6.27	1.91	0.786667	-1.71489	Down	0.7616	-1.27975	Down	0.408821	-2.99464	Down	0.832486	phosphatidylinositol 4-phosphate 5-kinase 8-like isoform X1
Cs2g22660	10.54	3.21333	7.63333	-1.71373	Down	0.834966	1.24824	Up	0.722358	-0.46549	Down	0.575198	aromatic-L-amino-acid decarboxylase-like
Cs7g30820	23.5067	7.2	11.23	-1.707	Down	0.883644	0.641289	Up	0.635069	-1.06571	Down	0.844049	taxadien-5-alpha-ol O-acetyltransferase-like
Cs7g01390	6.50333	1.99333	33.09	-1.706	Down	0.767303	4.05314	Up	0.928074	2.34714	Up	0.910393	Growth regulator like
Cs5g25370	66.93	20.6233	17.92	-1.69838	Down	0.897063	-0.202707	Down	0.397119	-1.90108	Down	0.903862	AMT1 2
Cs5g08380	14.1967	4.39333	13.39	-1.69216	Down	0.859472	1.60777	Up	0.838487	-0.0843963	Down	0.210445	nudix hydrolase 8-like
Cs2g22220	36.9367	11.4667	25.0767	-1.68761	Down	0.892043	1.1289	Up	0.8373	-0.558708	Down	0.757318	transmembrane ,
Cs2g26650	8.81667	2.74	8.5	-1.68606	Down	0.812283	1.63329	Up	0.785791	-0.0527705	Down	0.137085	E6 isoform X2
Cs2g08310	57.1	17.8667	41.6333	-1.67622	Down	0.895574	1.22047	Up	0.861041	-0.455752	Down	0.730915	phospholipase A1-Igamma1, chloroplastic-like
Cs1g17210	52.88	16.5533	98.11	-1.6756	Down	0.895134	2.56728	Up	0.913554	0.891678	Up	0.838305	TIFY 10A-like
Cs6g09800	13.0533	4.08667	5.91	-1.67542	Down	0.852615	0.532234	Up	0.453354	-1.14319	Down	0.814876	transcription repressor OFP1-like
Cs8g01260	4.62	1.44667	11.9033	-1.67516	Down	0.697256	3.04056	Up	0.877453	1.3654	Up	0.82955	uncharacterized protein LOC102609036
Cs3g18050	15.0067	4.70667	39.6333	-1.67283	Down	0.861773	3.07394	Up	0.915238	1.40111	Up	0.880706	EXORDIUM-like 2
Cs9g14120	8.65667	2.71667	15.19	-1.67197	Down	0.808562	2.48321	Up	0.881443	0.811238	Up	0.766149	hypothetical protein CISIN_1g033872mg
Cs3g13290	11.7433	3.69667	10.32	-1.66755	Down	0.84275	1.48115	Up	0.798105	-0.186399	Down	0.341983	transcription factor bHLH96-like
Cs5g03440	27.0733	8.53	14.7367	-1.66625	Down	0.885747	0.788793	Up	0.728009	-0.877462	Down	0.818342	cytochrome P450 86A7
Cs4g02970	35.92	11.35	77.63	-1.6621	Down	0.890608	2.77392	Up	0.915261	1.11183	Up	0.866698	pathogenesis-related PR-1
Cs6g11655	24.35	7.75667	19.38	-1.65041	Down	0.882277	1.32106	Up	0.84211	-0.329353	Down	0.596645	hypothetical protein CICLE_v10007200mg
Cs6g07920	16.18	5.18667	6.37667	-1.64133	Down	0.865061	0.297995	Up	0.327528	-1.34334	Down	0.850981	glycerol-3-phosphate 2-O-acyltransferase 6
Cs5g31660	11.6567	3.73667	15.4933	-1.64133	Down	0.840457	2.05182	Up	0.871043	0.410492	Up	0.60123	hypothetical protein CICLE_v10022509mg
Cs5g25850	10.9833	3.52667	7.83333	-1.63894	Down	0.834586	1.15132	Up	0.711766	-0.487618	Down	0.595086	Pantothenate kinase
Cs5g33820	88.7867	28.5133	181.997	-1.63871	Down	0.896303	2.6742	Up	0.916073	1.0355	Up	0.860819	hypothetical protein CICLE_v10022416mg
Cs9g03160	34.9367	11.2367	42.52	-1.63653	Down	0.889575	1.91993	Up	0.89643	0.2834	Up	0.594927	arabinogalactan peptide 13-like
Cs5g26450	8.25667	2.65667	11.23	-1.63594	Down	0.799631	2.07967	Up	0.847486	0.443727	Up	0.570204	glucan endo-1,3-beta-glucosidase 8-like
Cs1g16790	20.45	6.59333	11.3767	-1.63302	Down	0.875663	0.786998	Up	0.689144	-0.846023	Down	0.798818	auxin-responsive family
Cs7g32160	30.52	9.85333	15.11	-1.63107	Down	0.886993	0.61682	Up	0.67457	-1.01425	Down	0.843671	lipid-transfer DIR1
Cs8g03980	11.8067	3.81333	2.62	-1.63048	Down	0.840935	-0.541486	Down	0.369281	-2.17196	Down	0.875257	peptide transporter At1g52190-like
Cs2g26900	8.98667	2.90333	7.54333	-1.63008	Down	0.810536	1.37749	Up	0.737651	-0.252584	Down	0.371822	uncharacterized protein LOC102630205
Cs1g23610	13.01	4.22	6.88	-1.62431	Down	0.848886	0.705166	Up	0.563426	-0.91914	Down	0.772483	galacturonosyltransferase-like 1
Cs1g21430	4.37667	1.42333	25.7233	-1.62056	Down	0.678961	4.17573	Up	0.927208	2.55517	Up	0.910529	calcium-transporting ATPase 2, plasma membrane-type-like
orange1.1t01519	9.75333	3.19	4.44333	-1.61234	Down	0.818905	0.478086	Up	0.370606	-1.13425	Down	0.779173	cytochrome P450 77A3-like
Cs5g14840	87.37	28.5767	24.88	-1.6123	Down	0.894701	-0.199851	Down	0.428633	-1.81215	Down	0.902334	secologanin synthase-like
orange1.1t04139	65.8333	21.5333	39.1667	-1.61225	Down	0.893471	0.863055	Up	0.814042	-0.749192	Down	0.815966	geraniol 8-hydroxylase-like
Cs3g05620	8.95333	2.93333	2.64667	-1.60988	Down	0.80806	-0.148365	Down	0.150339	-1.75825	Down	0.831865	salicylate benzoate carboxyl methyltransferase-like
Cs3g09000	13.96	4.6	63.5533	-1.60159	Down	0.852721	3.78826	Up	0.927308	2.18667	Up	0.910878	Cellulose synthase D3
Cs5g27440	20.5867	6.8	12.1333	-1.5981	Down	0.873696	0.835369	Up	0.713566	-0.762734	Down	0.781715	myb Q
orange1.1t02074	27.49	9.10333	22.2767	-1.59444	Down	0.882209	1.29107	Up	0.84685	-0.303374	Down	0.58207	DNA (cytosine-5)-methyltransferase CMT3
Cs4g03220	3.22	1.06667	20.87	-1.59395	Down	0.601426	4.29025	Up	0.924252	2.6963	Up	0.908865	xyloglucan endotransglucosylase hydrolase 23
Cs8g03860	70.9867	23.5567	46.79	-1.59141	Down	0.892742	0.990065	Up	0.837492	-0.601348	Down	0.783857	serine carboxypeptidase-like 18-like
Cs6g18700	58.4133	19.4233	49.9067	-1.58851	Down	0.891754	1.36144	Up	0.873026	-0.227065	Down	0.552708	LOB domain-containing 41-like
orange1.1t02265	49.79	16.5567	36.7033	-1.58844	Down	0.89076	1.1485	Up	0.852579	-0.439945	Down	0.718095	squamosa promoter-binding 9
orange1.1t00292	9.76667	3.25333	7.64667	-1.58595	Down	0.816824	1.23291	Up	0.720045	-0.353035	Down	0.478009	suppressor SRP40-like
Cs7g03020	7.26333	2.42	11.1767	-1.58562	Down	0.77489	2.20741	Up	0.852104	0.621786	Up	0.663549	amyloid beta A4 precursor -binding family B member 1-interacting -like
Cs1g22540	23.52	7.84667	31.76	-1.58374	Down	0.877478	2.01706	Up	0.894944	0.433323	Up	0.692139	mitogen-activated kinase kinase kinase YODA-like
Cs9g02720	15.99	5.34	25.9933	-1.58226	Down	0.860528	2.28323	Up	0.89679	0.700972	Up	0.781942	COBRA 7
Cs5g33940	60.22	20.13	34.49	-1.5809	Down	0.89177	0.776831	Up	0.794575	-0.804065	Down	0.823473	2-hydroxyisoflavanone dehydratase-like
Cs9g18700	10.9467	3.66667	12.1167	-1.57795	Down	0.829544	1.72445	Up	0.836749	0.146501	Up	0.294482	hevamine-A-like
orange1.1t02040	19.86	6.65667	12.9733	-1.57699	Down	0.871395	0.962677	Up	0.753381	-0.614316	Down	0.735902	peroxidase 15-like
Cs6g11310	10.5233	3.53667	48.7767	-1.57313	Down	0.823218	3.78573	Up	0.925983	2.2126	Up	0.910189	cysteine-rich and transmembrane domain-containing B-like
Cs7g18530	12.3933	4.19333	5.29	-1.56339	Down	0.838695	0.33517	Up	0.323944	-1.22822	Down	0.819455	monoterpene synthase, partial
Cs6g13410	43.3333	14.7167	48.9567	-1.55803	Down	0.88694	1.73405	Up	0.891996	0.176028	Up	0.472742	fasciclin-like arabinogalactan 17
Cs9g18780	35.5733	12.0867	24.5067	-1.55738	Down	0.884343	1.01976	Up	0.821616	-0.537622	Down	0.748328	anthocyanidin 5,3-O-glucosyltransferase-like
Cs4g08670	5.04667	1.72	7.78667	-1.55292	Down	0.701911	2.1786	Up	0.808076	0.625675	Up	0.598211	proteasome subunit alpha type-5
Cs5g02470	32.9033	11.2167	19.2633	-1.55259	Down	0.882497	0.780213	Up	0.756138	-0.772376	Down	0.807135	AF211535_1 Avr9 Cf-9 rapidly elicited 194
Cs8g10700	36.0867	12.3333	26.6733	-1.5489	Down	0.883895	1.11284	Up	0.837492	-0.436068	Down	0.704648	ethylene-responsive transcription factor ERF113-like
Cs3g15460	256.5	87.7667	84.61	-1.54721	Down	0.892028	-0.0528449	Down	0.193409	-1.60006	Down	0.89628	galactinol synthase 2-like
Cs4g18540	1597.42	546.767	633.373	-1.54675	Down	0.892582	0.212131	Up	0.522201	-1.33462	Down	0.882961	seed lectin beta chain-like
Cs6g12790	1.07	0.366667	6.19	-1.54507	Down	0.338854	4.0774	Up	0.827199	2.53233	Up	0.818024	aluminum-activated malate transporter 2-like
Cs9g02710	31.2067	10.7133	33.4	-1.54245	Down	0.880834	1.64044	Up	0.882453	0.0979938	Up	0.30049	hypothetical protein CICLE_v10005954mg
Cs4g14150	28.5533	9.80333	14.35	-1.54231	Down	0.87889	0.549706	Up	0.635551	-0.992608	Down	0.837442	polyamine oxidase 5
Cs4g16130	11.4733	3.94333	7.72333	-1.5408	Down	0.829278	0.969808	Up	0.668597	-0.570989	Down	0.64578	Rac-like GTP-binding ARAC7
orange1.1t00666	15.7867	5.43333	9.64333	-1.5388	Down	0.855045	0.827694	Up	0.672142	-0.711103	Down	0.74465	uncharacterized protein LOC103956333
Cs8g02900	11.69	4.04333	8.68667	-1.53166	Down	0.830265	1.10326	Up	0.720336	-0.4284	Down	0.568705	auxin transporter 2
Cs3g18070	55.83	19.3567	190.11	-1.52821	Down	0.887001	3.29593	Up	0.922514	1.76772	Up	0.902531	phosphate-responsive family
Cs2g17370	3.08333	1.07	7.47333	-1.52688	Down	0.580702	2.80414	Up	0.823148	1.27726	Up	0.757613	Nudix hydrolase 17, mitochondrial
Cs3g27820	13.61	4.72667	7.59667	-1.52577	Down	0.843684	0.684543	Up	0.575518	-0.841229	Down	0.760526	cyclin-dependent kinase B2-2
Cs7g13360	18.79	6.54	20.1233	-1.5226	Down	0.863307	1.62151	Up	0.865322	0.0989042	Up	0.26658	ASPARTIC PROTEASE IN GUARD CELL 2-like
Cs5g14900	145.813	50.7767	50.05	-1.52189	Down	0.889666	-0.0207956	Down	0.117217	-1.54268	Down	0.892405	secologanin synthase-like
Cs1g17380	71.4333	24.8833	239.56	-1.52142	Down	0.887805	3.26714	Up	0.922629	1.74572	Up	0.902235	linoleate 13S-lipoxygenase 3-1, chloroplastic-like
Cs2g04550	12.1667	4.24	9.02	-1.5208	Down	0.833242	1.08906	Up	0.724624	-0.431735	Down	0.577499	hypothetical protein CICLE_v10016680mg
orange1.1t03455	1.63	0.57	16.9	-1.51584	Down	0.424675	4.88992	Up	0.931259	3.37408	Up	0.912875	glutathione S-transferase-like
Cs2g13700	47.55	16.6367	38.49	-1.51508	Down	0.885277	1.21012	Up	0.858667	-0.304962	Down	0.62083	ribose-5-phosphate isomerase 2
Cs8g10930	2.12333	0.743333	7.73667	-1.51425	Down	0.486073	3.37963	Up	0.841581	1.86538	Up	0.81925	hypothetical protein CISIN_1g038774mg
orange1.1t00536	11.4433	4.02	18.4433	-1.50924	Down	0.826506	2.19783	Up	0.8841	0.688592	Up	0.754336	Ras-related RABA3
Cs7g32150	9.23	3.24333	3.28	-1.50885	Down	0.801393	0.0162185	Up	0.0751888	-1.49263	Down	0.812735	rtoA-like
Cs7g12790	11.7033	4.11667	11.0533	-1.50737	Down	0.828671	1.42493	Up	0.800778	-0.082438	Down	0.195945	aspartic ase nepenthesin-1
Cs4g09780	32.43	11.4333	51.4067	-1.50408	Down	0.879429	2.16871	Up	0.904494	0.664626	Up	0.7948	glucan endo-1,3-beta-glucosidase 12-like
Cs3g14550	67.8433	23.9567	19.45	-1.50178	Down	0.886742	-0.300657	Down	0.531016	-1.80244	Down	0.901486	bidirectional sugar transporter SWEET16-like
Cs7g19440	829.003	292.993	272.377	-1.50051	Down	0.889985	-0.105265	Down	0.342416	-1.60577	Down	0.897158	G2 mitotic-specific cyclin-B
Cs5g06720	28.3333	10.0333	11.8033	-1.4977	Down	0.876498	0.234393	Up	0.36245	-1.26331	Down	0.866358	GDSL esterase lipase At3g48460
Cs8g06940	4.29	1.52	0.01	-1.49691	Down	0.657888	-7.24793	Down	0.577027	-8.74483	Down	0.868689	zinc finger BED domain-containing RICESLEEPER 2-like
Cs9g02520	23.7033	8.41	10.85	-1.49491	Down	0.870787	0.367517	Up	0.472515	-1.12739	Down	0.851276	Chitinase 2
Cs7g26640	21.2733	7.55333	12.9167	-1.49386	Down	0.867134	0.774048	Up	0.704736	-0.719812	Down	0.774458	---NA---
Cs2g21150	16.4467	5.87	8.72333	-1.48636	Down	0.854369	0.571519	Up	0.55455	-0.914844	Down	0.793763	mitogen-activated kinase kinase kinase 2-like
Cs8g14510	42.8633	15.3	28.6367	-1.48621	Down	0.883097	0.904332	Up	0.80983	-0.58188	Down	0.769645	FAF-like, chloroplastic
Cs2g20640	47.49	16.9733	55.2233	-1.48435	Down	0.883576	1.70201	Up	0.891773	0.217654	Up	0.537111	glucan endo-1,3-beta-glucosidase 12
Cs7g03670	24.5933	8.80667	19.11	-1.4816	Down	0.871357	1.11766	Up	0.820314	-0.36394	Down	0.623978	cyclic dof factor 2-like
Cs5g14800	519.053	186.6	212.23	-1.47593	Down	0.888975	0.18568	Up	0.490305	-1.29025	Down	0.880471	secologanin synthase-like
Cs3g07770	55.99	20.1367	46.2267	-1.47534	Down	0.884836	1.1989	Up	0.861355	-0.276444	Down	0.607587	arogenate dehydratase prephenate dehydratase 6, chloroplastic-like
orange1.1t02438	19.68	7.08	14.5233	-1.47491	Down	0.862578	1.03655	Up	0.782505	-0.438358	Down	0.653355	hypothetical protein CICLE_v10006215mg
orange1.1t04605	10.0767	3.63333	6.93667	-1.47165	Down	0.808865	0.932949	Up	0.636968	-0.538704	Down	0.607247	elongation of fatty acids 3-like
Cs8g06680	3.48333	1.25667	19.26	-1.47087	Down	0.60457	3.93793	Up	0.915736	2.46707	Up	0.903477	organ-specific S2-like
orange1.1t00259	29.9767	10.8433	7.45667	-1.46703	Down	0.876323	-0.540206	Down	0.582479	-2.00724	Down	0.902175	2-methylene-furan-3-one reductase-like
orange1.1t01297	74.8967	27.1467	66.5967	-1.46413	Down	0.88558	1.29467	Up	0.871219	-0.169452	Down	0.475322	Caffeic acid 3-O-methyltransferase
Cs6g10900	12.3933	4.49667	4.69333	-1.46264	Down	0.830592	0.061757	Up	0.112079	-1.40088	Down	0.835838	lysosomal amino acid transporter 1
Cs7g30160	16.2533	5.9	5.85	-1.46195	Down	0.851658	-0.0122783	Down	0.0755104	-1.47423	Down	0.859903	peroxidase 4-like
Cs8g06740	10.4567	3.82	12.6033	-1.45278	Down	0.81188	1.72216	Up	0.840318	0.269382	Up	0.446142	organ-specific P4-like
Cs1g15510	22.9067	8.38667	18.88	-1.4496	Down	0.867514	1.17069	Up	0.826265	-0.278909	Down	0.540426	ethylene-responsive transcription factor TINY-like
Cs4g19250	72.2667	26.4667	59.5467	-1.44915	Down	0.884889	1.16984	Up	0.86222	-0.27931	Down	0.616229	monoglyceride lipase
Cs2g21820	60.8467	22.39	50.9667	-1.44232	Down	0.883591	1.1867	Up	0.862075	-0.255624	Down	0.589766	peroxidase 3-like
orange1.1t02017	11.2433	4.14667	14.3567	-1.43905	Down	0.819057	1.7917	Up	0.854524	0.352651	Up	0.545117	NRT1 PTR FAMILY -like
Cs1g09170	16.2567	6.01	9.81667	-1.43559	Down	0.850086	0.707868	Up	0.637259	-0.727726	Down	0.753042	receptor kinase At3g47110-like
Cs6g09960	177.92	65.85	32.0867	-1.43397	Down	0.886066	-1.03721	Down	0.849201	-2.47118	Down	0.916765	lipid transfer
orange1.1t04643	14.2933	5.29667	7.94	-1.43219	Down	0.840738	0.584054	Up	0.541523	-0.848131	Down	0.76798	hypothetical protein CICLE_v10016785mg
Cs2g27610	23.33	8.65333	15.0733	-1.43086	Down	0.86699	0.800671	Up	0.733776	-0.630188	Down	0.75566	galactinol--sucrose galactosyltransferase 5
orange1.1t02793	47.8467	17.76	19.3967	-1.42979	Down	0.881252	0.127177	Up	0.286373	-1.30261	Down	0.876756	shikimate O-hydroxycinnamoyltransferase-like
Cs2g28760	35.7767	13.29	59.37	-1.42868	Down	0.87766	2.15939	Up	0.905198	0.730715	Up	0.811516	galacturonosyltransferase-like 10
Cs7g24940	17.66	6.56333	10.06	-1.42798	Down	0.854468	0.61613	Up	0.6055	-0.811855	Down	0.780172	phenylalanine ammonia-lyase
Cs5g11560	19.6067	7.29	9.09667	-1.42735	Down	0.859821	0.319419	Up	0.402924	-1.10793	Down	0.840674	UDP-glucose 6-dehydrogenase 1-like
Cs4g10110	13.17	4.90333	14.5267	-1.42542	Down	0.833447	1.56687	Up	0.841811	0.141448	Up	0.304425	glycine-rich cell wall structural -like
Cs6g19280	244.093	91.46	120.067	-1.41622	Down	0.88593	0.392623	Up	0.686364	-1.0236	Down	0.85845	constans-1, partial
Cs4g03870	9.68333	3.64	13.99	-1.41157	Down	0.79818	1.94239	Up	0.859816	0.53082	Up	0.657427	inactive cadmium zinc-transporting ATPase HMA3
Cs4g03130	54.3367	20.4467	240.633	-1.41006	Down	0.881237	3.5569	Up	0.926228	2.14684	Up	0.911982	xyloglucan endotransglucosylase hydrolase 23
Cs1g01540	19.7233	7.44333	6.61333	-1.40588	Down	0.858659	-0.170571	Down	0.241802	-1.57645	Down	0.877202	annexin D2-like
Cs6g05130	14.64	5.54	5.57	-1.40196	Down	0.840267	0.00779135	Up	0.0721791	-1.39417	Down	0.848567	omega-hydroxypalmitate O-feruloyl transferase
Cs9g01250	221.17	83.7	34.6233	-1.40186	Down	0.884973	-1.27348	Down	0.871395	-2.67534	Down	0.919588	late embryogenesis abundant D-29-like
Cs3g18450	3.94667	1.49667	30.6533	-1.39888	Down	0.625082	4.35622	Up	0.932998	2.95734	Up	0.917068	trehalose-phosphate phosphatase D
Cs5g30185	17.7633	6.74	5.72333	-1.39808	Down	0.852767	-0.235893	Down	0.28936	-1.63397	Down	0.876105	Glu protease inhibitor
Cs7g18460	15.8967	6.06333	15.44	-1.39054	Down	0.845514	1.34849	Up	0.828876	-0.0420515	Down	0.144471	glucomannan 4-beta-mannosyltransferase 2-like
Cs7g30900	27.5367	10.5133	40.36	-1.38913	Down	0.869914	1.94071	Up	0.896468	0.551572	Up	0.756909	phosphatase 2C 25
Cs9g16170	649.41	248.193	260.437	-1.38767	Down	0.885269	0.0694682	Up	0.250295	-1.3182	Down	0.882363	uncharacterized protein LOC102627411
Cs6g11940	73.9667	28.2733	34.79	-1.38743	Down	0.882285	0.299231	Up	0.56763	-1.0882	Down	0.864678	phenylalanine ammonia-lyase
Cs9g17930	14.3033	5.47667	8.95	-1.38498	Down	0.837024	0.70859	Up	0.619247	-0.676392	Down	0.72256	xyloglucan galactosyltransferase KATAMARI1 homolog
Cs3g09875	124.13	47.6533	39.2067	-1.3812	Down	0.883454	-0.281478	Down	0.568656	-1.66268	Down	0.898777	uncharacterized protein LOC102578057
orange1.1t00375	37.77	14.5067	21.3233	-1.38052	Down	0.875951	0.555717	Up	0.692628	-0.824808	Down	0.819311	glycerol-3-phosphate acyltransferase 8
orange1.1t02746	46.92	18.0367	32.47	-1.37927	Down	0.878761	0.848175	Up	0.805411	-0.531096	Down	0.754261	uncharacterized protein At4g00950-like isoform X1
Cs7g28130	42.5867	16.38	28.6633	-1.37847	Down	0.877667	0.807271	Up	0.792224	-0.571195	Down	0.76574	chalcone isomerase
Cs1g13540	13.48	5.18667	12.5	-1.37794	Down	0.83164	1.26905	Up	0.799124	-0.108892	Down	0.24919	root phototropism 3-like
Cs3g25010	14.6367	5.63667	9.71	-1.37667	Down	0.838657	0.784629	Up	0.659621	-0.592044	Down	0.692154	isoflavone reductase
Cs7g09420	11.5167	4.43667	14.22	-1.37618	Down	0.816216	1.68037	Up	0.847968	0.304198	Up	0.497927	hypothetical protein CICLE_v10032962mg
orange1.1t00312	10.64	4.11	19.01	-1.37229	Down	0.80639	2.20955	Up	0.885662	0.83726	Up	0.791879	BON1-associated 2-like
Cs5g18660	51.51	19.9	22.7633	-1.37208	Down	0.879103	0.193943	Up	0.395082	-1.17814	Down	0.869695	licodione synthase-like
Cs5g11730	127.917	49.4267	63.13	-1.37184	Down	0.883052	0.353036	Up	0.64553	-1.01881	Down	0.85761	flavonoid 3 -hydroxylase
Cs6g19760	63.2367	24.4433	92.1633	-1.37132	Down	0.880515	1.91475	Up	0.901086	0.543432	Up	0.767905	proline-rich extensin EPR1-like
orange1.1t01622	62.9967	24.4267	117.493	-1.36682	Down	0.880492	2.26605	Up	0.909449	0.899232	Up	0.840053	Glutamate decarboxylase
Cs2g04980	27.4867	10.6967	27.9667	-1.36157	Down	0.868182	1.38655	Up	0.862764	0.0249763	Up	0.119854	trichome birefringence-like 38
Cs8g18790	12.3367	4.80667	7.37333	-1.35984	Down	0.821661	0.61728	Up	0.542381	-0.742564	Down	0.721811	cyclin-dependent kinase inhibitor SMR3-like
Cs4g06410	110.053	42.9333	70.1433	-1.35803	Down	0.882307	0.708208	Up	0.798251	-0.649825	Down	0.79931	ethylene-responsive transcription factor ERF017-like
Cs6g07220	8.92667	3.49	1.81667	-1.35489	Down	0.781246	-0.941933	Down	0.479851	-2.29683	Down	0.855786	30431578 Bifunctional inhibitor lipid-transfer seed storage 2S albumin superfamily
Cs2g27650	31.4333	12.3367	21.5833	-1.34934	Down	0.870742	0.806965	Up	0.773829	-0.542378	Down	0.742591	high affinity nitrate transporter
orange1.1t00539	15.88	6.24333	22.7167	-1.34682	Down	0.842241	1.86336	Up	0.881121	0.51654	Up	0.710657	vegetative cell wall gp1-like
Cs8g17770	23.7467	9.33667	41.1	-1.34675	Down	0.862684	2.13816	Up	0.901775	0.791413	Up	0.816359	ankyrin repeat-containing At5g02620-like
Cs6g19380	16.85	6.65667	38.0867	-1.33988	Down	0.844967	2.51641	Up	0.907603	1.17654	Up	0.86663	abscisic acid 8 -hydroxylase 1-like
Cs8g06750	12.3433	4.87667	5.51667	-1.33976	Down	0.819672	0.177901	Up	0.218758	-1.16186	Down	0.812031	BURP domain-containing 3-like
Cs2g21940	148.893	58.8833	66.0867	-1.33835	Down	0.881563	0.1665	Up	0.434024	-1.17185	Down	0.872752	Zinc finger CONSTANS-LIKE 14
Cs1g17860	14.27	5.65	34.4733	-1.33666	Down	0.83306	2.60916	Up	0.908101	1.2725	Up	0.870785	ras-associated and pleckstrin homology domains-containing 1-like
Cs7g07860	9.21667	3.65	11.5467	-1.33635	Down	0.784116	1.66151	Up	0.827115	0.325159	Up	0.487007	microtubule-associated TORTIFOLIA1-like isoform X1
orange1.1t04063	35.1267	13.92	41.6167	-1.33541	Down	0.872352	1.58	Up	0.883686	0.244595	Up	0.549567	inactive receptor kinase At5g67200
Cs8g12450	19.5067	7.73333	13.3067	-1.3348	Down	0.852896	0.782987	Up	0.711965	-0.551818	Down	0.709779	glutamine amidotransferase YLR126C
Cs3g05800	21.6967	8.60333	15.8767	-1.33451	Down	0.857725	0.88394	Up	0.760136	-0.450565	Down	0.671306	multicystatin-like, partial
Cs9g05920	97.3267	38.62	43.0667	-1.33349	Down	0.880082	0.157223	Up	0.396499	-1.17626	Down	0.872578	endo-1,3 1,4-beta-D-glucanase-like
Cs1g22050	46.2767	18.4	65.7433	-1.33058	Down	0.875647	1.83714	Up	0.897456	0.50656	Up	0.753746	---NA---
Cs3g27500	13.4167	5.35333	7.86	-1.32552	Down	0.826324	0.554092	Up	0.524935	-0.771425	Down	0.741767	glucan endo-1,3-beta-glucosidase 12-like
Cs2g09545	16.0367	6.40333	5.70667	-1.32448	Down	0.840419	-0.166175	Down	0.225007	-1.49065	Down	0.860266	ABC transporter C family member 2-like
Cs3g26380	15.7133	6.28333	13.8233	-1.32239	Down	0.838976	1.1375	Up	0.794383	-0.184884	Down	0.373138	ABC transporter B family member 13-like
Cs8g04525	19.8733	7.95	19.9267	-1.32181	Down	0.852873	1.32567	Up	0.844415	0.00386652	Up	0.071301	hypothetical protein CISIN_1g048421mg
Cs8g07560	232.603	93.28	223.203	-1.31823	Down	0.880796	1.25872	Up	0.873509	-0.0595132	Down	0.252278	arginine decarboxylase
Cs5g05040	15.2667	6.13333	19.7367	-1.31564	Down	0.836477	1.68614	Up	0.868247	0.370493	Up	0.605461	basic-leucine zipper transcription factor K
Cs9g17610	121.937	49.0667	79.02	-1.31332	Down	0.879384	0.687475	Up	0.795042	-0.625842	Down	0.794996	uncharacterized protein LOC102620224
Cs8g02870	24.24	9.76	26.9367	-1.31244	Down	0.860414	1.46462	Up	0.866356	0.152182	Up	0.38172	thaumatin 1-like
Cs9g06060	5.20667	2.1	9.10333	-1.30997	Down	0.676714	2.11601	Up	0.825836	0.806035	Up	0.692373	basic 7S globulin-like
Cs3g01480	29.7333	12	20.4333	-1.30905	Down	0.866595	0.76789	Up	0.759209	-0.541157	Down	0.739413	hypothetical protein CICLE_v10002869mg
orange1.1t00542	11.6733	4.71667	7.06333	-1.30738	Down	0.81049	0.582582	Up	0.516994	-0.724795	Down	0.707531	cytochrome P450 78A9-like
Cs8g01960	1.57667	0.64	30.59	-1.30073	Down	0.393023	5.57884	Up	0.960859	4.27811	Up	0.93753	L-ascorbate oxidase homolog
Cs2g30260	62.2433	25.27	57.5333	-1.30049	Down	0.876171	1.18697	Up	0.863438	-0.113521	Down	0.353985	dicarboxylate transporter 1, chloroplastic
Cs6g08560	17.1333	6.95667	28.2033	-1.30034	Down	0.842583	2.0194	Up	0.892585	0.71906	Up	0.791023	hypothetical protein CICLE_v10011806mg
Cs3g25230	75.5767	30.7167	53.86	-1.29892	Down	0.877159	0.810193	Up	0.812962	-0.488727	Down	0.748055	ocs element-binding factor 1-like
Cs5g27570	50.0267	20.3467	29.3733	-1.2979	Down	0.874508	0.529715	Up	0.710663	-0.76819	Down	0.816193	cytochrome P450 82G1-like
Cs1g22720	0.663333	0.27	7.26	-1.29677	Down	0.238461	4.74894	Up	0.866616	3.45216	Up	0.861265	ethylene-responsive transcription factor ERF109-like
Cs4g19260	161.443	65.78	146.577	-1.29531	Down	0.879255	1.15593	Up	0.866264	-0.139372	Down	0.435676	lachrymatory-factor synthase-like
Cs6g21400	108.623	44.34	66.4767	-1.29265	Down	0.877819	0.584239	Up	0.763727	-0.708414	Down	0.811766	cyclic dof factor 2
Cs6g11490	218.433	89.5133	192.213	-1.28702	Down	0.878814	1.10253	Up	0.860497	-0.184485	Down	0.508839	anthocyanidin 3-O-glucosyltransferase 2-like
Cs5g09750	5.47333	2.24333	8.38	-1.28678	Down	0.684141	1.90131	Up	0.803497	0.614531	Up	0.607428	uncharacterized protein LOC102616014
Cs9g16360	28.7833	11.8033	12.14	-1.28604	Down	0.864127	0.0405741	Up	0.12218	-1.24547	Down	0.865987	phosphatase 2C 75
Cs6g05330	4.92333	2.02	9.89667	-1.28528	Down	0.660045	2.29259	Up	0.842362	1.00731	Up	0.757129	calcium-transporting ATPase 4, endoplasmic reticulum-type-like
Cs5g16830	194.343	79.9233	163.013	-1.28192	Down	0.877994	1.0283	Up	0.852862	-0.253618	Down	0.598786	chlorophyllase-1, chloroplastic-like
Cs2g20750	21.8967	9.01667	16.0467	-1.28005	Down	0.853822	0.831608	Up	0.748978	-0.448438	Down	0.671835	endoglucanase 11
Cs2g04140	27.74	11.43	22.0033	-1.27914	Down	0.862297	0.944897	Up	0.802072	-0.334246	Down	0.611098	bidirectional sugar transporter SWEET2a-like
Cs1g25820	10.1533	4.18667	3.07	-1.27808	Down	0.790017	-0.447563	Down	0.345426	-1.72564	Down	0.843315	heavy metal-associated isoprenylated plant 26
Cs3g14130	35.1133	14.5333	31.9967	-1.27265	Down	0.867393	1.13856	Up	0.847624	-0.134097	Down	0.367115	psbP domain-containing 7, chloroplastic
Cs9g13460	167.513	69.37	135.86	-1.27189	Down	0.877219	0.969737	Up	0.844468	-0.302155	Down	0.645584	magnesium-chelatase subunit , chloroplastic
Cs9g12370	196.53	81.5033	45.7533	-1.26982	Down	0.877417	-0.832982	Down	0.821363	-2.1028	Down	0.91115	nuclear transcription factor Y subunit A-7-like isoform X1
Cs7g32400	85.5667	35.4933	45.5433	-1.2695	Down	0.87564	0.359692	Up	0.638768	-0.909809	Down	0.840341	Telomeric DNA binding 1, isoform 2
Cs7g17670	6.61333	2.74333	1.65667	-1.26945	Down	0.719225	-0.727647	Down	0.370514	-1.99709	Down	0.80497	gamma-terpinene synthase, chloroplastic-like
Cs1g14530	1.98667	0.83	6.90667	-1.25917	Down	0.437736	3.05681	Up	0.819594	1.79764	Up	0.798341	sulfate transporter
Cs1g20580	40.99	17.1533	99.9833	-1.25678	Down	0.869223	2.5432	Up	0.91337	1.28642	Up	0.879117	sinapyl alcohol dehydrogenase
orange1.1t05110	8.38333	3.51333	21.7333	-1.25468	Down	0.758783	2.629	Up	0.898819	1.37431	Up	0.866827	tetrahydrocannabinolic acid synthase-like
Cs1g18540	24.2267	10.1633	39.3167	-1.25322	Down	0.85585	1.95177	Up	0.89646	0.698545	Up	0.798152	inorganic pyrophosphatase 1-like
Cs6g21270	14.6367	6.14333	5.89	-1.25249	Down	0.826521	-0.060754	Down	0.119875	-1.31325	Down	0.841786	E3 ubiquitin- ligase MARCH11-like
Cs9g04080	26.43	11.1033	20.72	-1.25118	Down	0.858606	0.900031	Up	0.790256	-0.351152	Down	0.622662	bifunctional epoxide hydrolase 2-like
Cs4g15550	16.2133	6.83	12.4433	-1.24722	Down	0.83445	0.865416	Up	0.725758	-0.381808	Down	0.586769	IQ-DOMAIN 14-like
Cs2g31150	13.1733	5.55	39.9167	-1.24706	Down	0.816444	2.84643	Up	0.912757	1.59937	Up	0.891437	LRR receptor-like serine threonine- kinase At4g08850-like
Cs5g19230	4.92667	2.08333	8.81667	-1.24172	Down	0.652883	2.08134	Up	0.820031	0.839621	Up	0.695158	TMV resistance N-like
Cs6g13820	25.9267	10.9667	36.88	-1.24131	Down	0.857574	1.74971	Up	0.889246	0.508402	Up	0.738316	YLS9-like
Cs1g20120	35.3867	14.9933	22.1467	-1.23888	Down	0.865775	0.562768	Up	0.697499	-0.676116	Down	0.790509	TRANSPARENT TESTA 12-like
Cs3g23120	28.8167	12.2433	33.3	-1.23491	Down	0.860239	1.44353	Up	0.870828	0.208619	Up	0.491388	D3-type cyclin
Cs7g29020	9.24333	3.94	29.2767	-1.23022	Down	0.771017	2.89348	Up	0.909051	1.66327	Up	0.890945	heat shock cognate 70 kDa 2
Cs4g18790	90.0867	38.4167	84.05	-1.22958	Down	0.87381	1.12952	Up	0.861033	-0.100066	Down	0.34193	vacuolar-processing enzyme-like
Cs7g32300	70.0733	29.95	30.5433	-1.22631	Down	0.872617	0.0283015	Up	0.128973	-1.19801	Down	0.872813	proline transporter 1-like
orange1.1t00628	59.8967	25.6033	13.3967	-1.22614	Down	0.871752	-0.934458	Down	0.809493	-2.1606	Down	0.91028	Mediator of RNA polymerase II transcription subunit 23
Cs5g33100	17.33	7.41333	20.8067	-1.22508	Down	0.837214	1.48885	Up	0.858483	0.263774	Up	0.509338	E3 ubiquitin- ligase BAH1-like 1
Cs8g05320	39.4967	16.9	32.7433	-1.22471	Down	0.866504	0.954178	Up	0.82311	-0.27053	Down	0.579504	abscisate beta-glucosyltransferase-like
Cs2g28730	12.5767	5.38667	17.9567	-1.22328	Down	0.809192	1.73705	Up	0.866463	0.51377	Up	0.682127	xyloglucan glycosyltransferase 5
Cs5g27620	39	16.74	14.0933	-1.22017	Down	0.866261	-0.248287	Down	0.430432	-1.46846	Down	0.883665	ninja-family 1-like
Cs6g01930	2.04	0.876667	6.87333	-1.21847	Down	0.436764	2.97091	Up	0.816133	1.75244	Up	0.794474	hypothetical protein
Cs3g17830	105.057	45.16	115.37	-1.21805	Down	0.873764	1.35315	Up	0.877575	0.1351	Up	0.430303	classical arabinogalactan 10-like
Cs4g18240	12.1133	5.21	19.01	-1.21724	Down	0.804628	1.8674	Up	0.874688	0.650163	Up	0.745096	auxin-responsive IAA29-like
Cs5g12420	223.813	96.3467	213.977	-1.21599	Down	0.874926	1.15115	Up	0.866049	-0.0648425	Down	0.25255	epidermis-specific secreted glyco EP1-like
Cs3g16250	42.2667	18.2067	25.8933	-1.21505	Down	0.867271	0.508114	Up	0.690262	-0.70694	Down	0.801958	lecithin-cholesterol acyltransferase-like 1
Cs3g25100	132.043	57.02	124.28	-1.21147	Down	0.873779	1.12405	Up	0.86183	-0.0874173	Down	0.324653	mannan endo-1,4-beta-mannosidase 7-like
Cs6g10940	24.26	10.48	20.0167	-1.21094	Down	0.852979	0.933563	Up	0.793656	-0.277378	Down	0.546351	PHYTOCHROME KINASE SUBSTRATE 4
Cs1g09270	12.6	5.44333	16.5833	-1.21086	Down	0.80825	1.60717	Up	0.854516	0.39631	Up	0.602774	hypothetical protein CICLE_v10003463mg
Cs4g03050	6.73333	2.91667	23.2133	-1.207	Down	0.713788	2.99256	Up	0.905175	1.78556	Up	0.890718	Xyloglucan endotransglucosylase hydrolase family
Cs6g21320	70.0367	30.3633	92.7767	-1.20578	Down	0.871455	1.61143	Up	0.890747	0.405652	Up	0.714236	vacuolar amino acid transporter 1-like
Cs3g26710	18.2367	7.91667	10.9633	-1.20388	Down	0.837905	0.469721	Up	0.544326	-0.734156	Down	0.764477	hippocampus abundant transcript 1
orange1.1t01766	10.2367	4.44667	13.6567	-1.20295	Down	0.782036	1.61881	Up	0.840823	0.415859	Up	0.587427	hypothetical protein CISIN_1g039468mg
Cs1g17220	85.8	37.3667	145.723	-1.19923	Down	0.871828	1.96341	Up	0.903414	0.764182	Up	0.82118	TIFY 10A-like
Cs8g19230	7.59	3.31	29.4467	-1.19727	Down	0.734801	3.1532	Up	0.911915	1.95593	Up	0.900207	metal tolerance B
Cs7g13310	106.807	46.6067	50.5167	-1.19639	Down	0.87264	0.116223	Up	0.330507	-1.08017	Down	0.864814	3-ketoacyl- synthase 6
Cs8g15510	14.24	6.22	7.03333	-1.19496	Down	0.818054	0.177294	Up	0.242759	-1.01767	Down	0.803358	zinc finger ZAT5-like
Cs4g05030	13.4467	5.88333	7.67667	-1.19254	Down	0.812397	0.383846	Up	0.418041	-0.808697	Down	0.752036	Octicosapeptide Phox Bem1p domain-containing tetratricopeptide repeat-containing
Cs3g24120	15.09	6.61	5.99333	-1.19087	Down	0.82318	-0.141292	Down	0.203717	-1.33216	Down	0.845653	dof zinc finger -like
Cs1g03630	83.3833	36.8033	53.5233	-1.17992	Down	0.870332	0.540332	Up	0.744138	-0.639591	Down	0.795458	squamosa promoter-binding 8
Cs2g30750	27.3133	12.07	31.0367	-1.17818	Down	0.854475	1.36255	Up	0.863982	0.184368	Up	0.443917	zinc finger CCCH domain-containing 53-like isoform X1
Cs9g09050	15.2867	6.76333	8.78	-1.17647	Down	0.822861	0.376486	Up	0.440955	-0.799981	Down	0.764643	2-oxoglutarate and Fe(II)-dependent oxygenase superfamily , isoform 1
Cs2g23360	11.8067	5.23	4.73	-1.17472	Down	0.796191	-0.144971	Down	0.185874	-1.31969	Down	0.824396	O-acyltransferase WSD1-like
Cs8g05000	13.6833	6.07	17.0067	-1.17265	Down	0.811918	1.48633	Up	0.84744	0.313681	Up	0.534682	transcription factor MYB44-like
orange1.1t06009	9.14333	4.06333	3.31333	-1.17006	Down	0.76119	-0.29438	Down	0.259431	-1.46444	Down	0.808936	nuclear-pore anchor-like
Cs6g07470	9.38667	4.17667	17.4533	-1.16826	Down	0.764956	2.06308	Up	0.877506	0.894818	Up	0.795186	L-type lectin-domain containing receptor kinase -like
Cs5g13010	25.4367	11.32	16.2	-1.16804	Down	0.851407	0.51712	Up	0.638285	-0.650916	Down	0.767655	solanesyl-diphosphate synthase 3, chloroplastic
Cs2g30840	12.6633	5.63667	30.9133	-1.16774	Down	0.803899	2.45532	Up	0.903789	1.28757	Up	0.870316	stress induced
Cs4g01230	12.6633	5.63667	30.9133	-1.16774	Down	0.803899	2.45532	Up	0.903789	1.28757	Up	0.870316	stress induced
Cs2g01760	400.633	178.337	146.797	-1.16768	Down	0.872321	-0.280784	Down	0.602567	-1.44846	Down	0.888364	neurofilament heavy polypeptide-like
Cs6g22270	12.0267	5.35667	5.44333	-1.16683	Down	0.797854	0.0231549	Up	0.0840647	-1.14367	Down	0.806832	transcription factor TCP5-like
Cs5g20250	34.3567	15.3233	29.18	-1.16486	Down	0.85951	0.92925	Up	0.815612	-0.23561	Down	0.533335	cation-transporting ATPase-like
Cs8g18110	58.2067	25.9633	21.7067	-1.16471	Down	0.867005	-0.258337	Down	0.495413	-1.42305	Down	0.884111	ACT domain-containing ACR9-like
Cs6g07140	18.31	8.17	16.1	-1.16422	Down	0.834328	0.978653	Up	0.781977	-0.185571	Down	0.399549	NRT1 PTR FAMILY
orange1.1t00471	137.137	61.22	122.827	-1.16354	Down	0.870673	1.00455	Up	0.849293	-0.158991	Down	0.471387	hydroquinone glucosyltransferase-like
Cs9g15150	40.0367	17.9033	66.2033	-1.16109	Down	0.862532	1.88668	Up	0.899118	0.725582	Up	0.812462	expansin-B15-like
Cs3g20065	25.2233	11.28	39.0733	-1.16099	Down	0.850374	1.79242	Up	0.891291	0.631425	Up	0.781072	amino acid permease 3-like
Cs5g07160	27.8367	12.4533	67.6333	-1.16045	Down	0.853609	2.4412	Up	0.91062	1.28075	Up	0.877172	calcium-binding CML19
Cs9g02390	15.7133	7.03333	5.71333	-1.15971	Down	0.82334	-0.299876	Down	0.344017	-1.45958	Down	0.857186	seed maturation PM36
Cs3g09820	12.3	5.52333	5.41	-1.15505	Down	0.799206	-0.0299106	Down	0.0898543	-1.18496	Down	0.813915	ABC transporter B family member 2-like
Cs9g06690	9.38667	4.22	2.48667	-1.15337	Down	0.762618	-0.76303	Down	0.471733	-1.9164	Down	0.844972	uncharacterized protein LOC102623108
Cs3g16380	29.1067	13.1033	44.71	-1.15142	Down	0.854126	1.77066	Up	0.892394	0.619248	Up	0.781882	xyloglucan glycosyltransferase 12
Cs6g01740	20.3733	9.18667	26.4667	-1.14907	Down	0.839583	1.52656	Up	0.870177	0.377494	Up	0.644698	notum homolog
orange1.1t02754	20.2267	9.12667	14.4233	-1.1481	Down	0.83912	0.660245	Up	0.683875	-0.487854	Down	0.684344	cinnamoyl reductase
Cs7g09100	34.0767	15.39	33.1767	-1.14679	Down	0.858401	1.10818	Up	0.845058	-0.0386153	Down	0.167605	Alpha beta-Hydrolases superfamily isoform 4
Cs8g11514	1724.53	780.683	1576.59	-1.1434	Down	0.870567	1.014	Up	0.852609	-0.129398	Down	0.422781	uncharacterized protein LOC102578057
Cs3g06830	214.403	97.1067	227.96	-1.14269	Down	0.869701	1.23114	Up	0.87177	0.0884534	Up	0.330571	3-oxo-Delta(4,5)-steroid 5-beta-reductase-like
Cs5g04430	46.6767	21.15	31.1133	-1.14204	Down	0.863026	0.556875	Up	0.726347	-0.585169	Down	0.773906	NUCLEAR FUSION DEFECTIVE 4
Cs4g02260	31.3933	14.2533	23.3733	-1.13916	Down	0.85544	0.713564	Up	0.755916	-0.425595	Down	0.690103	S-adenosylmethionine decarboxylase proenzyme-like
Cs2g17810	4.76667	2.17667	19.3867	-1.13086	Down	0.625742	3.15487	Up	0.902097	2.02401	Up	0.893722	U-box domain-containing 21-like
Cs7g01750	35.5067	16.2333	14.1333	-1.12913	Down	0.857255	-0.199858	Down	0.368278	-1.32899	Down	0.875394	Cellulose synthase family isoform 1
Cs3g02980	76.19	34.8533	98.1667	-1.12831	Down	0.866003	1.49394	Up	0.884766	0.365632	Up	0.692389	REF SRPP At3g05500
Cs9g16810	48.0767	22.01	193.87	-1.12718	Down	0.862267	3.13886	Up	0.920875	2.01168	Up	0.908691	CRT DRE binding factor
Cs8g17530	44.61	20.4233	73.9333	-1.12715	Down	0.861166	1.85601	Up	0.898597	0.728858	Up	0.813287	serine threonine- kinase RLCKVII
Cs7g11730	37.4267	17.15	34.3633	-1.12586	Down	0.858356	1.00266	Up	0.833019	-0.123197	Down	0.350988	UDP-arabinopyranose mutase 1-like
Cs7g07990	48.6567	22.3233	72.1567	-1.12409	Down	0.861697	1.69258	Up	0.892945	0.568495	Up	0.775661	metalloendo ase 1-like
Cs1g26530	10.2667	4.71333	3.96667	-1.12315	Down	0.77066	-0.248821	Down	0.251972	-1.37197	Down	0.814642	Transducin WD40 repeat-like superfamily isoform 1
orange1.1t03668	12.9933	5.97	8.21	-1.12197	Down	0.800003	0.459651	Up	0.481651	-0.662317	Down	0.702764	sucrose-phosphate synthase 3
Cs7g29420	17.54	8.07	10.7133	-1.12001	Down	0.826848	0.408767	Up	0.49902	-0.711241	Down	0.755668	inactive receptor kinase At5g58300
orange1.1t01027	53.9133	24.89	37.2367	-1.11508	Down	0.862783	0.581158	Up	0.74521	-0.533918	Down	0.757605	mitochondrial carnitine acylcarnitine carrier
Cs1g24850	17.55	8.12	5.43	-1.11192	Down	0.825633	-0.580528	Down	0.545459	-1.69245	Down	0.878526	aldehyde dehydrogenase family 3 member F1
Cs9g02190	23.02	10.6533	21.5233	-1.11158	Down	0.841102	1.0146	Up	0.813238	-0.0969863	Down	0.275457	---NA---
Cs1g13130	11.4167	5.29	18.8	-1.1098	Down	0.782947	1.82939	Up	0.872498	0.719591	Up	0.764212	zinc finger family
orange1.1t04866	25.7033	11.91	9.15333	-1.10978	Down	0.845727	-0.379804	Down	0.497626	-1.48959	Down	0.877891	TRANSPARENT TESTA 12-like
Cs6g15080	31.0767	14.42	29.1	-1.10776	Down	0.851924	1.01295	Up	0.82844	-0.0948126	Down	0.280384	solute carrier family 35 member F1-like isoform X1
orange1.1t00386	220.203	102.217	74.9333	-1.10721	Down	0.866952	-0.447951	Down	0.717969	-1.55516	Down	0.893949	bifunctional L-3-cyanoalanine synthase cysteine synthase 1, mitochondrial
Cs2g22540	16.71	7.76333	10.6833	-1.10596	Down	0.821494	0.460614	Up	0.533244	-0.64535	Down	0.731308	histone
Cs5g17290	35.1467	16.3367	17.2467	-1.10527	Down	0.854999	0.0782039	Up	0.197192	-1.02707	Down	0.849717	ABC transporter G family member 11
Cs5g10770	86.51	40.2433	59.1867	-1.10412	Down	0.863922	0.556522	Up	0.75368	-0.547595	Down	0.770553	cyclic dof factor 3-like
Cs9g18660	40.3533	18.7833	18.52	-1.10323	Down	0.85686	-0.020369	Down	0.101679	-1.1236	Down	0.862801	ABC transporter C family member 10-like
orange1.1t00402	80.09	37.2933	98.2233	-1.1027	Down	0.863558	1.39715	Up	0.879773	0.294444	Up	0.631894	polygalacturonase
Cs6g16910	33.3767	15.5433	17.8767	-1.10254	Down	0.852888	0.201782	Up	0.380401	-0.900762	Down	0.828066	mediator of RNA polymerase II transcription subunit 26b
Cs2g05640	47.0733	21.9367	29.7033	-1.10157	Down	0.8591	0.437281	Up	0.663351	-0.664285	Down	0.793248	ethylene-responsive transcription factor 12
orange1.1t01967	115.693	53.94	164.823	-1.10088	Down	0.864993	1.61149	Up	0.892118	0.510615	Up	0.760443	hypothetical protein CICLE_v10029174mg
Cs2g15590	21.0633	9.83	14.5867	-1.09947	Down	0.835353	0.569387	Up	0.647161	-0.530084	Down	0.708651	uncharacterized protein LOC102610131
Cs3g22950	25.8267	12.0667	8.19	-1.09783	Down	0.844694	-0.559092	Down	0.61116	-1.65693	Down	0.888629	uncharacterized protein LOC102618133
Cs6g05560	14.6533	6.85	14.2833	-1.09705	Down	0.808691	1.06016	Up	0.784083	-0.0368962	Down	0.136124	GPI-anchored adhesin PGA55
Cs6g22150	28.1867	13.18	32.05	-1.09666	Down	0.847808	1.28197	Up	0.859165	0.185311	Up	0.457819	UDP-glycosyltransferase 83A1-like
Cs9g18030	38.26	17.8933	24.4967	-1.09641	Down	0.85585	0.453163	Up	0.652016	-0.643251	Down	0.783085	Spermidine synthase 3 isoform 3
Cs1g24710	19.89	9.30333	20.55	-1.09622	Down	0.832088	1.14332	Up	0.828608	0.0470951	Up	0.169815	3-epi-6-deoxocathasterone 23-monooxygenase
Cs4g03580	19.7667	9.25333	9.06333	-1.09502	Down	0.831602	-0.0299314	Down	0.100966	-1.12496	Down	0.842437	ribulose bisphosphate carboxylase small chain clone 512-like
Cs5g10240	12.74	5.96667	84.5367	-1.09437	Down	0.793275	3.82458	Up	0.92995	2.73021	Up	0.918975	dehydration-responsive element binding
Cs1g10500	22.6967	10.6333	15.3167	-1.09389	Down	0.838156	0.526508	Up	0.634808	-0.567378	Down	0.731853	cytochrome P450 71A1-like
Cs1g15940	228.153	106.92	320.46	-1.09347	Down	0.865221	1.58361	Up	0.891773	0.490141	Up	0.754064	acid phosphatase 1-like
Cs5g27390	23.4067	10.9767	12.87	-1.09248	Down	0.83956	0.229572	Up	0.372061	-0.862907	Down	0.808792	cyclic dof factor 3-like
Cs4g02995	11.37	5.33333	14.06	-1.09212	Down	0.779499	1.39849	Up	0.824948	0.306364	Up	0.502369	immediate early response 3-interacting 1-like
Cs3g18700	36.0467	16.94	12.81	-1.08943	Down	0.853625	-0.403163	Down	0.570716	-1.4926	Down	0.883824	aspartic ase 1-like isoform X2
Cs7g06680	32.2867	15.1833	25.4067	-1.08845	Down	0.850883	0.742719	Up	0.769709	-0.345731	Down	0.638614	TIC 55, chloroplastic
Cs8g04700	84.75	39.8567	50.48	-1.08839	Down	0.862912	0.340891	Up	0.628452	-0.747501	Down	0.817676	hypothetical protein CISIN_1g042451mg
Cs4g18430	35.73	16.8033	56.6433	-1.08839	Down	0.853397	1.75316	Up	0.893964	0.66477	Up	0.796464	leucine-rich repeat receptor kinase At1g68400
Cs4g04300	116.07	54.6867	50.2833	-1.08573	Down	0.86415	-0.121109	Down	0.335324	-1.20684	Down	0.874864	calcium-transporting ATPase 8, plasma membrane-type-like
Cs7g05470	46.8933	22.1167	32.0767	-1.08425	Down	0.857217	0.53639	Up	0.720474	-0.547859	Down	0.761049	Histone acetyltransferase
Cs7g05600	101.147	47.7433	60.5467	-1.08308	Down	0.862829	0.342748	Up	0.636279	-0.740329	Down	0.816768	adenine phosphoribosyltransferase 5
Cs1g11780	67.6233	31.9567	58.05	-1.0814	Down	0.860907	0.861179	Up	0.822528	-0.220225	Down	0.546154	shikimate O-hydroxycinnamoyltransferase-like
Cs5g09590	31.0567	14.7033	19.0267	-1.07876	Down	0.848802	0.37188	Up	0.564383	-0.70688	Down	0.792817	Deoxyribodipyrimidine photo-lyase
orange1.1t01812	9.00333	4.26667	15.4633	-1.07735	Down	0.743511	1.85767	Up	0.863285	0.78032	Up	0.761094	Retrovirus-related Pol poly from transposon TNT 1-94, partial
Cs8g20230	15.84	7.51667	19.31	-1.07541	Down	0.812958	1.36118	Up	0.845211	0.285776	Up	0.528809	pyridoxal 5 -phosphate synthase subunit PDX1
Cs4g09550	264.007	125.31	172.997	-1.07507	Down	0.864461	0.465243	Up	0.731348	-0.60983	Down	0.791485	F-box PP2-B6-like
Cs5g06430	21.2033	10.0767	11.7167	-1.07327	Down	0.832422	0.217544	Up	0.347126	-0.855729	Down	0.803063	proline transporter 2-like
orange1.1t03429	20.7967	9.89333	12.6467	-1.07182	Down	0.831268	0.354229	Up	0.485595	-0.717595	Down	0.772385	septum-promoting GTP-binding 1-like
Cs1g20270	127.467	60.6867	180.557	-1.07067	Down	0.862722	1.573	Up	0.889943	0.502332	Up	0.757113	mitochondrial uncoupling 5
Cs5g11330	28.0133	13.3567	29.62	-1.06855	Down	0.84458	1.14901	Up	0.846314	0.080458	Up	0.253958	dCTP pyrophosphatase 1-like
Cs5g31250	13.0633	6.23	19.51	-1.06822	Down	0.79266	1.64691	Up	0.865521	0.578691	Up	0.722954	inactive patatin 9
orange1.1t02212	14.6667	6.99667	6.35667	-1.0678	Down	0.804681	-0.138397	Down	0.206497	-1.2062	Down	0.832365	metal tolerance C3
orange1.1t01912	13.3733	6.40667	26.5067	-1.06171	Down	0.794201	2.04871	Up	0.891873	0.986996	Up	0.834786	ankyrin repeat-containing At3g12360-like
Cs8g05290	24.5	11.75	13.9567	-1.06012	Down	0.838338	0.248294	Up	0.405099	-0.811827	Down	0.802375	scopoletin glucosyltransferase-like
Cs2g30930	13.0967	6.28333	14.58	-1.0596	Down	0.791688	1.21439	Up	0.80947	0.154791	Up	0.321195	hexokinase-3 isoform X1
Cs6g22380	10.3067	4.94667	14.3333	-1.05905	Down	0.76103	1.53485	Up	0.838196	0.475796	Up	0.632711	hypothetical protein CISIN_1g046993mg
Cs4g04350	15.28	7.34333	17.1533	-1.05714	Down	0.807233	1.22398	Up	0.824978	0.166844	Up	0.364262	uncharacterized membrane At1g06890
Cs1g25115	26.2033	12.5933	24.73	-1.05709	Down	0.841163	0.973602	Up	0.81369	-0.0834881	Down	0.248842	hypothetical protein CICLE_v10027617mg
Cs9g16630	17.8333	8.57333	8.24333	-1.05665	Down	0.820104	-0.0566284	Down	0.130872	-1.11328	Down	0.835672	Peptidoglycan-binding domain-containing
Cs2g02500	235.08	113.033	342.267	-1.0564	Down	0.862821	1.59837	Up	0.892356	0.541969	Up	0.771552	1-aminocyclopropane-1-carboxylate oxidase
Cs9g15430	618.087	297.24	370.08	-1.05618	Down	0.863444	0.316209	Up	0.642857	-0.739972	Down	0.819106	inhibitor of trypsin and hageman factor-like
Cs8g01880	53.6	25.8033	206.22	-1.05468	Down	0.856252	2.99855	Up	0.9205	1.94388	Up	0.906602	expansin-like A2
Cs8g07900	16.3967	7.90667	12.1733	-1.05226	Down	0.812389	0.622583	Up	0.641479	-0.429678	Down	0.622669	50S ribosomal HLP, mitochondrial
Cs7g05460	2.49	1.20333	26.7033	-1.04911	Down	0.454443	4.47191	Up	0.933534	3.4228	Up	0.921411	uncharacterized protein LOC102623657
Cs4g07210	17.16	8.30333	8.46667	-1.04729	Down	0.815715	0.0281035	Up	0.0971756	-1.01918	Down	0.818917	transmembrane 184 homolog DDB_G0279555
Cs2g29430	61.24	29.6433	39.5167	-1.04677	Down	0.857429	0.414754	Up	0.666031	-0.632013	Down	0.790259	F-box At2g32560-like
Cs1g22630	22.69	11.0033	9.89333	-1.04412	Down	0.832407	-0.153412	Down	0.263444	-1.19753	Down	0.855794	uncharacterized protein LOC102621428
Cs5g05130	38.7633	18.83	27.5667	-1.04166	Down	0.850162	0.549892	Up	0.713949	-0.491768	Down	0.731944	WAT1-related At5g40240-like isoform X2
Cs6g08320	281.247	137.053	302.287	-1.0371	Down	0.860953	1.14118	Up	0.865429	0.104081	Up	0.356119	vacuolar cation proton exchanger 3
orange1.1t03682	641.787	313.597	246.353	-1.03318	Down	0.860102	-0.348181	Down	0.664913	-1.38136	Down	0.885595	inositol transporter 1 isoform X2
Cs9g17620	124.363	60.83	85.7567	-1.03171	Down	0.858523	0.495466	Up	0.7388	-0.53624	Down	0.769547	uncharacterized protein LOC102620224
Cs3g14420	38	18.59	79.77	-1.03147	Down	0.848225	2.10132	Up	0.905375	1.06985	Up	0.862854	hypoxia-responsive family
Cs2g06960	161.057	78.8667	56.54	-1.03008	Down	0.859032	-0.480144	Down	0.728591	-1.51022	Down	0.890733	MOTHER of FT and TF 1-like
Cs3g10450	33.6533	16.5	22.6933	-1.02828	Down	0.845256	0.459803	Up	0.648677	-0.568481	Down	0.757174	shikimate O-hydroxycinnamoyltransferase-like
Cs7g02860	22.1633	10.8733	24.44	-1.02738	Down	0.829187	1.16845	Up	0.840739	0.141069	Up	0.355188	Humj1 family
Cs5g31570	9.65	4.73667	16.6633	-1.02666	Down	0.744718	1.81473	Up	0.86559	0.788076	Up	0.770553	---NA---
Cs4g13780	40.3933	19.8367	18.99	-1.02595	Down	0.849486	-0.0629297	Down	0.174011	-1.08888	Down	0.859888	licodione synthase-like
Cs7g10800	114.213	56.1267	92.5633	-1.02497	Down	0.856867	0.721754	Up	0.803106	-0.303218	Down	0.642905	non-specific lipid transfer GPI-anchored 1-like
Cs2g04730	9.17	4.50667	3.17667	-1.02486	Down	0.734983	-0.504547	Down	0.386037	-1.52941	Down	0.815739	transcription factor TGA5-like
orange1.1t01154	24.65	12.12	98.44	-1.0242	Down	0.832809	3.02185	Up	0.919535	1.99766	Up	0.907888	CBF3, partial
Cs6g14680	36.18	17.8067	27.55	-1.02277	Down	0.845651	0.629635	Up	0.743448	-0.39314	Down	0.675627	uncharacterized protein LOC102625741
Cs6g21920	79.1733	38.98	35.7333	-1.02228	Down	0.855227	-0.125464	Down	0.336519	-1.14774	Down	0.869998	plant MXO21-9
Cs7g16830	99.0367	48.7733	76.37	-1.02187	Down	0.85626	0.646913	Up	0.785239	-0.374957	Down	0.692691	cytochrome b561 and DOMON domain-containing At3g25290-like
orange1.1t00472	100.663	49.58	125.76	-1.02171	Down	0.856336	1.34284	Up	0.877238	0.321135	Up	0.660348	WRKY transcription factor 46
Cs3g24330	67.42	33.2067	30.03	-1.0217	Down	0.854338	-0.145068	Down	0.361661	-1.16677	Down	0.870724	TRANSPARENT TESTA 12-like
Cs8g09350	35.13	17.31	26.78	-1.0211	Down	0.844914	0.62955	Up	0.741503	-0.391548	Down	0.67381	amidase -like isoform X4
Cs4g02530	19.7967	9.75667	16.3533	-1.0208	Down	0.820765	0.745124	Up	0.730092	-0.275673	Down	0.521408	senescence-associated -like
Cs7g29780	55.9767	27.6	31.5567	-1.02016	Down	0.85263	0.193277	Up	0.424742	-0.826881	Down	0.826742	chalcone--flavonone isomerase 3
Cs9g05050	11.4433	5.64667	4.38667	-1.01904	Down	0.767584	-0.364274	Down	0.350817	-1.38331	Down	0.827264	chromatin structure-remodeling complex SYD-like isoform X3
Cs8g05910	57.5467	28.4233	193.42	-1.01766	Down	0.852903	2.76659	Up	0.916946	1.74893	Up	0.902129	ethylene-responsive transcription factor ERF109-like
Cs7g27120	2.47	1.22	7.10333	-1.01763	Down	0.445125	2.54162	Up	0.808789	1.52399	Up	0.777357	Calmodulin binding -like,
orange1.1t00267	64.1933	31.7833	51.4933	-1.01415	Down	0.852387	0.696115	Up	0.78998	-0.318038	Down	0.649027	carboxylesterase 8
Cs5g27465	118.523	58.6933	98.5967	-1.0139	Down	0.85544	0.748342	Up	0.809639	-0.26556	Down	0.615177	quinone-oxidoreductase homolog, chloroplastic
Cs7g10470	26.31	13.0333	25.2833	-1.01341	Down	0.833971	0.955981	Up	0.813139	-0.0574246	Down	0.202128	OTU domain-containing At3g57810-like isoform X2
orange1.1t02597	55.29	27.4067	35.7367	-1.01249	Down	0.85102	0.382878	Up	0.638676	-0.629613	Down	0.788587	squamosa promoter-binding 13A
Cs7g07450	17.9633	8.92	11.6133	-1.00994	Down	0.812199	0.380667	Up	0.493161	-0.629273	Down	0.732527	DNA RNA polymerases superfamily
Cs4g12130	77.8167	38.7233	221.973	-1.00688	Down	0.853579	2.51911	Up	0.914189	1.51224	Up	0.89096	scarecrow 21
Cs3g10820	29.2333	14.56	30.8633	-1.0056	Down	0.837677	1.08388	Up	0.83884	0.0782795	Up	0.254578	Calcium-binding EF hand family
Cs1g23640	36.51	18.19	57.11	-1.00515	Down	0.844109	1.6506	Up	0.889683	0.645452	Up	0.794005	calcium uniporter 2, mitochondrial-like
orange1.1t00502	55.5367	27.68	49.7633	-1.0046	Down	0.849942	0.846239	Up	0.817841	-0.158357	Down	0.446483	ASPARTIC PROTEASE IN GUARD CELL 1-like
Cs9g04880	30.59	15.2567	19.1767	-1.00362	Down	0.837867	0.329912	Up	0.531093	-0.673708	Down	0.782873	Polynucleotidyl transferase isoform 2
Cs7g23820	178.667	89.1133	111.357	-1.00356	Down	0.855159	0.321475	Up	0.635344	-0.682083	Down	0.807135	very-long-chain enoyl- reductase
Cs5g12260	75.4533	37.6533	29.75	-1.00281	Down	0.852334	-0.339888	Down	0.610333	-1.34269	Down	0.88144	squamosa promoter-binding 6 isoform X1
Cs6g15730	6.76333	3.37667	11.2367	-1.00213	Down	0.674944	1.73454	Up	0.829497	0.732408	Up	0.704391	CHUP1, chloroplastic
Cs6g12110	3.12667	1.56333	8.83667	-1	Down	0.494008	2.49888	Up	0.836259	1.49888	Up	0.80777	probably inactive leucine-rich repeat receptor kinase At3g28040-like isoform X1
Cs7g31060	6.23	3.15333	10.6467	-0.982354	Down	0.649048	1.75545	Up	0.825009	0.773098	Up	0.708348	serine threonine- kinase CCR3
Cs6g12420	23.9833	12.1467	9.80333	-0.981472	Down	0.82214	-0.309216	Down	0.442816	-1.29069	Down	0.864405	NAC domain-containing 89-like
Cs7g13500	9.22333	4.67333	25.3667	-0.980836	Down	0.723212	2.44041	Up	0.899508	1.45957	Up	0.875991	transmembrane 53
Cs5g07530	11.71	5.97333	4.74	-0.971133	Down	0.756892	-0.333649	Down	0.340448	-1.30478	Down	0.821876	vacuolar sorting
Cs6g17590	33.8733	17.33	105.307	-0.966878	Down	0.833219	2.60325	Up	0.91461	1.63637	Up	0.897725	calcium-binding CML23
Cs4g18120	18.1333	9.28	34.35	-0.966447	Down	0.802441	1.88811	Up	0.892555	0.921666	Up	0.831593	early nodulin 2-like
Cs1g24840	16.4333	8.41	26.54	-0.966447	Down	0.794027	1.65799	Up	0.877667	0.691543	Up	0.780732	glyceraldehyde-3-phosphate dehydrogenase, testis-specific
Cs4g01930	156.463	80.35	75.53	-0.961455	Down	0.846266	-0.0892482	Down	0.283746	-1.0507	Down	0.861923	shikimate O-hydroxycinnamoyltransferase-like
Cs7g16030	40.84	21.0333	121.91	-0.957305	Down	0.83612	2.53507	Up	0.913691	1.57776	Up	0.895281	Leucine-rich repeat containing , isoform 1
Cs2g05590	20.2367	10.4333	21.43	-0.955772	Down	0.808478	1.03843	Up	0.816638	0.0826602	Up	0.236462	Nucleic acid-binding
Cs7g06250	7.84333	4.04667	10.9867	-0.954733	Down	0.687307	1.44095	Up	0.801835	0.486215	Up	0.59442	U-box domain-containing 7-like
Cs3g11290	5.19	2.69333	14.7733	-0.946342	Down	0.598586	2.45553	Up	0.879528	1.50919	Up	0.85739	pollen-specific SF21
Cs6g07420	6.15667	3.2	21.6333	-0.944078	Down	0.635691	2.75711	Up	0.900251	1.81303	Up	0.889681	PAR1
Cs7g02620	10.89	5.66333	42.2767	-0.943281	Down	0.73998	2.90014	Up	0.913615	1.95686	Up	0.903522	U-box domain-containing 44-like
Cs4g16750	31.24	16.2633	75.0267	-0.941771	Down	0.826073	2.20578	Up	0.907258	1.26401	Up	0.876453	pre-mRNA-splicing factor ATP-dependent RNA helicase
Cs4g18080	55	28.64	17.69	-0.9414	Down	0.837966	-0.695097	Down	0.766791	-1.6365	Down	0.895954	glucan endo-1,3-beta-glucosidase 14-like
Cs3g17390	107.527	56.0333	199.07	-0.940337	Down	0.842499	1.82892	Up	0.900305	0.888581	Up	0.839713	mitochondrial uncoupling 5-like
Cs6g09560	7.43667	3.88667	14.4533	-0.936123	Down	0.673684	1.8948	Up	0.860244	0.958674	Up	0.792302	LURP-one-related 15
orange1.1t04543	120.737	63.1567	151.693	-0.934857	Down	0.841748	1.26415	Up	0.872888	0.329294	Up	0.668823	Vacuolar calcium ion transporter
Cs1g26810	123.617	65.0933	213.883	-0.925292	Down	0.841831	1.71624	Up	0.897065	0.790951	Up	0.826576	thioredoxin reductase NTRB-like
Cs7g08550	13.2167	6.97	5.24667	-0.923128	Down	0.761289	-0.409758	Down	0.417314	-1.33289	Down	0.835384	deoxynucleoside triphosphate triphosphohydrolase SAMHD1 homolog
Cs1g18420	18.6867	9.88	26.83	-0.919426	Down	0.795758	1.44126	Up	0.864793	0.521838	Up	0.72449	PRA1 family F2-like
Cs2g19110	229.317	121.363	107.993	-0.918009	Down	0.841641	-0.16839	Down	0.450635	-1.0864	Down	0.866903	long chain acyl- synthetase 8
Cs9g02040	11.1	5.88	14.8833	-0.916672	Down	0.737428	1.33981	Up	0.824794	0.423138	Up	0.602865	WRKY transcription factor 48
Cs2g17820	9.37	4.97333	47.94	-0.913836	Down	0.709771	3.26894	Up	0.918715	2.35511	Up	0.913057	U-box domain-containing 21-like
Cs6g08600	144.863	77.16	335.4	-0.908767	Down	0.839963	2.11996	Up	0.907971	1.21119	Up	0.875848	omega-3 fatty acid desaturase, chloroplastic-like
Cs5g34610	19.5267	10.44	23.04	-0.903324	Down	0.796077	1.14202	Up	0.834781	0.238695	Up	0.495338	glycine-rich cell wall structural 1-like
Cs3g10580	51.43	27.51	21.9267	-0.902654	Down	0.83202	-0.32727	Down	0.573887	-1.22992	Down	0.872707	aldo-keto reductase 1-like isoform X3
Cs1g06040	70.3667	37.72	88.13	-0.899562	Down	0.83552	1.2243	Up	0.868615	0.324741	Up	0.656231	zinc finger hangover-like
Cs7g02820	23.44	12.5833	61.14	-0.897458	Down	0.807529	2.2806	Up	0.907373	1.38314	Up	0.882787	TIFY 9
orange1.1t05928	12.3733	6.64333	5.14667	-0.897255	Down	0.748546	-0.368269	Down	0.383518	-1.26552	Down	0.823291	disease resistance At4g27190-like
Cs8g18530	41.5667	22.35	62.27	-0.895152	Down	0.828314	1.47826	Up	0.881634	0.58311	Up	0.777152	Glucan endo-1,3-beta-glucosidase
Cs3g20790	41.7733	22.47	56.15	-0.894582	Down	0.827273	1.32129	Up	0.87177	0.426704	Up	0.715969	aquaporin NIP5-1
Cs5g07960	13.6833	7.38667	18.2933	-0.889424	Down	0.759314	1.30832	Up	0.837668	0.418898	Up	0.630615	hypothetical protein CICLE_v10022307mg
Cs2g07010	27.2867	14.8433	32.4967	-0.878381	Down	0.811903	1.13048	Up	0.846934	0.252096	Up	0.542908	Octicosapeptide Phox Bem1p family , isoform 1
Cs2g12080	16.37	8.93333	7.57667	-0.873784	Down	0.775072	-0.237635	Down	0.329611	-1.11142	Down	0.829701	CTP synthase
Cs9g17330	19.6233	10.71	22.71	-0.873612	Down	0.790845	1.08437	Up	0.825667	0.210758	Up	0.45604	tubulin beta-2 chain
Cs7g06130	10.5367	5.76	23.6133	-0.871278	Down	0.719012	2.03546	Up	0.888442	1.16418	Up	0.854159	hypothetical protein CICLE_v10008624mg
Cs8g15670	10.7467	5.88	15.2667	-0.870001	Down	0.721898	1.3765	Up	0.830431	0.506496	Up	0.658789	enabled homolog
orange1.1t05586	33.2033	18.19	48.82	-0.868183	Down	0.81794	1.42433	Up	0.876082	0.556144	Up	0.765559	Ankyrin repeat family ,
Cs8g03880	16.9167	9.31333	8.29	-0.861076	Down	0.775664	-0.167926	Down	0.264669	-1.029	Down	0.819644	serine carboxypeptidase-like 18-like
Cs7g12530	14.94	8.23	17.1167	-0.860216	Down	0.762982	1.05644	Up	0.802157	0.196222	Up	0.405785	calcium-binding CML16
Cs9g18330	185.747	102.5	73.97	-0.857712	Down	0.833948	-0.470612	Down	0.72745	-1.32832	Down	0.882393	Phosphatase 2C 76 isoform 1
Cs2g28000	23.05	12.72	46.76	-0.857668	Down	0.799433	1.87818	Up	0.8962	1.02051	Up	0.852774	tetraketide alpha-pyrone reductase 1-like
Cs7g10720	121.307	66.9433	38.1	-0.857647	Down	0.832931	-0.813149	Down	0.816424	-1.6708	Down	0.899118	F-box At1g67340-like
Cs7g31170	111.97	62.1433	53.5867	-0.849441	Down	0.831237	-0.213726	Down	0.494494	-1.06317	Down	0.862665	Cytochrome P450
Cs6g10610	23.64	13.1367	34.7033	-0.847631	Down	0.799228	1.40147	Up	0.869258	0.553844	Up	0.751271	LURP-one-related 8
Cs2g14720	229.547	127.62	96.6733	-0.846933	Down	0.832802	-0.400665	Down	0.692927	-1.2476	Down	0.877717	chalcone synthase
Cs9g08890	98.77	55.1667	138.78	-0.840276	Down	0.829278	1.33093	Up	0.877008	0.490655	Up	0.752323	uncharacterized protein
Cs6g16160	49.6767	27.7633	24.4567	-0.839388	Down	0.822945	-0.182953	Down	0.399194	-1.02234	Down	0.853365	dihydrofolate reductase-like
Cs7g25680	154.383	86.2967	247.15	-0.83914	Down	0.830865	1.51801	Up	0.888143	0.67887	Up	0.807596	GATA transcription factor 8-like
Cs8g17360	96.0733	53.8567	154.237	-0.835011	Down	0.829164	1.51795	Up	0.887485	0.682938	Up	0.806832	mitogen-activated kinase 3
Cs3g15250	43.96	24.6433	50.9033	-0.834994	Down	0.819125	1.04656	Up	0.847065	0.211569	Up	0.520228	acyl- -binding domain-containing 4-like isoform X1
Cs2g06660	18.84	10.5633	25.1833	-0.834734	Down	0.779438	1.2534	Up	0.849071	0.41867	Up	0.666894	hypothetical protein CISIN_1g041404mg
Cs6g18580	27.4233	15.38	33.89	-0.834348	Down	0.803701	1.1398	Up	0.849301	0.305456	Up	0.607822	mannose-6-phosphate isomerase 1-like
Cs2g15270	361.897	203.58	429.803	-0.829982	Down	0.83041	1.07808	Up	0.858973	0.248099	Up	0.600913	---NA---
Cs7g12440	31.77	17.9633	12.4833	-0.82261	Down	0.80825	-0.525052	Down	0.658089	-1.34766	Down	0.87472	micronuclear linker histone poly -like
Cs2g11250	17.6433	10	52.88	-0.819123	Down	0.771039	2.40272	Up	0.908614	1.5836	Up	0.89295	ankyrin repeat-containing At3g12360-like isoform X2
Cs1g16560	82.9467	47.12	124.683	-0.815844	Down	0.825542	1.40386	Up	0.880539	0.588013	Up	0.784568	pectinesterase 3
Cs3g24090	86.9933	49.4933	128.63	-0.813671	Down	0.824357	1.37792	Up	0.87952	0.56425	Up	0.776085	Peptidase S24 S26A S26B S26C family isoform 2
orange1.1t00805	223.56	127.347	88.4333	-0.811901	Down	0.827228	-0.526099	Down	0.754415	-1.338	Down	0.883097	two pore calcium channel 1-like isoform X1
Cs9g16820	42.4767	24.2133	148.97	-0.810869	Down	0.815229	2.62115	Up	0.915338	1.81028	Up	0.903106	ethylene-responsive transcription factor ERF027-like
Cs7g28940	20.2867	11.5733	43.1433	-0.809727	Down	0.781261	1.89833	Up	0.896001	1.08861	Up	0.860803	heat shock cognate 70 kDa 2
Cs2g13720	26.77	15.2933	31.12	-0.807714	Down	0.798834	1.02494	Up	0.832062	0.217225	Up	0.499198	Mediator of RNA polymerase II transcription subunit 18,
Cs3g07440	0.0933333	0.0533333	6.45667	-0.807355	Down	0.0924728	6.91961	Up	0.893742	6.11225	Up	0.908683	cytochrome P450 94C1-like
Cs7g01530	22.33	12.77	28.7233	-0.806225	Down	0.788096	1.16946	Up	0.847187	0.36324	Up	0.638561	DNA-directed RNA polymerase subunit beta
Cs2g22280	5.36	3.06667	16.8267	-0.805562	Down	0.565772	2.45601	Up	0.886083	1.65044	Up	0.874758	calcium-binding PBP1-like
Cs7g20420	38.4367	22.01	51.0033	-0.804324	Down	0.810809	1.21243	Up	0.863553	0.408108	Up	0.702241	trichome birefringence-like 36
Cs7g11560	59.1733	33.8867	18.84	-0.804229	Down	0.819125	-0.846919	Down	0.807035	-1.65115	Down	0.896575	ninja-family AFP2-like
orange1.1t01275	31.5833	18.1167	38.4033	-0.801846	Down	0.804294	1.08391	Up	0.845165	0.282068	Up	0.588646	---NA---
Cs6g21950	27.5267	15.8067	34.02	-0.800297	Down	0.798173	1.10585	Up	0.84574	0.305553	Up	0.608041	lamin
Cs7g32410	11.6467	6.69333	15.7267	-0.79912	Down	0.715458	1.23242	Up	0.818859	0.433296	Up	0.617849	expansin-A4
Cs4g17260	56.0467	32.2633	74.8433	-0.796733	Down	0.818244	1.21398	Up	0.867037	0.417245	Up	0.716537	3-ketoacyl- synthase 11
orange1.1t03468	20.7233	11.9367	38.9233	-0.795856	Down	0.780167	1.70524	Up	0.888343	0.909379	Up	0.832773	golgin subfamily A member 6 1
Cs6g11690	9.78	5.63667	16.33	-0.794992	Down	0.685378	1.53461	Up	0.847853	0.739618	Up	0.756402	aquaporin PIP2-2-like
orange1.1t05392	9.45	5.45333	15.81	-0.793176	Down	0.679372	1.53563	Up	0.845801	0.742451	Up	0.753216	ethylene-responsive transcription factor TINY-like
Cs6g15210	30.0167	17.3767	48.36	-0.788612	Down	0.800147	1.47666	Up	0.879359	0.68805	Up	0.800528	calmodulin binding ,
Cs6g14540	12.3367	7.15	37.6	-0.786937	Down	0.721093	2.39472	Up	0.905451	1.60778	Up	0.89158	Bifunctional monodehydroascorbate reductase and carbonic anhydrase nectarin-3
Cs3g05740	56.0967	32.5133	24.6967	-0.786884	Down	0.816778	-0.396715	Down	0.644496	-1.1836	Down	0.870293	TMV resistance N-like isoform X2
Cs4g10410	21.7433	12.6267	41.8733	-0.784099	Down	0.780274	1.72956	Up	0.890295	0.945459	Up	0.839917	ankyrin repeat-containing At5g02620-like
Cs3g15540	51.72	30.0467	19.3233	-0.783517	Down	0.814037	-0.636861	Down	0.752263	-1.42038	Down	0.883445	acyl-[acyl-carrier- ] desaturase, chloroplastic-like
Cs9g15480	13.09	7.61333	18.8	-0.781865	Down	0.727267	1.30413	Up	0.838832	0.522268	Up	0.692109	uncharacterized protein LOC102624458
Cs6g04120	33.9733	19.7867	48.59	-0.779874	Down	0.803413	1.29613	Up	0.868921	0.516257	Up	0.751362	ethylene-responsive transcription factor RAP2-7-like
Cs2g17270	14.3733	8.37333	6.63	-0.779521	Down	0.739251	-0.336793	Down	0.401936	-1.11631	Down	0.820393	calcium binding family
Cs5g03060	23.37	13.6233	38.3433	-0.778578	Down	0.784921	1.4929	Up	0.876817	0.714318	Up	0.799847	1-aminocyclopropane-1-carboxylate synthase
Cs5g23790	10.7833	6.29	15.4333	-0.777671	Down	0.697521	1.29492	Up	0.823286	0.517246	Up	0.665448	hypothetical protein CISIN_1g037569mg
Cs4g03210	2.27333	1.32667	21.7	-0.777003	Down	0.367294	4.03182	Up	0.920714	3.25481	Up	0.916281	Xyloglucan endotransglucosylase hydrolase family
Cs8g14700	24.7267	14.5367	40.7667	-0.766371	Down	0.785688	1.48769	Up	0.877782	0.721322	Up	0.8032	NAC domain-containing 90-like
Cs8g02790	31	18.24	40.0467	-0.765162	Down	0.797406	1.13458	Up	0.852203	0.369414	Up	0.667824	Actin-depolymerizing factor 5
Cs4g07130	149.737	88.5233	289.74	-0.758298	Down	0.818434	1.71063	Up	0.896859	0.952331	Up	0.847939	TIFY 10A
Cs8g08800	114.083	67.48	47.3267	-0.757556	Down	0.817492	-0.511807	Down	0.738907	-1.26936	Down	0.87805	calcium-binding EF hand family
Cs2g02790	4.85667	2.87333	14.9667	-0.757241	Down	0.526951	2.38096	Up	0.878333	1.62371	Up	0.86654	WRKY transcription factor 31
Cs3g23200	5.31333	3.17	13.3333	-0.745134	Down	0.543734	2.07248	Up	0.861324	1.32735	Up	0.835914	inactive receptor kinase At5g67200
Cs1g23480	6.19667	3.70333	12.0367	-0.742668	Down	0.576723	1.70054	Up	0.834436	0.957872	Up	0.772127	HTH-type transcriptional regulator ptxE
Cs3g16140	22.0033	13.1733	5.18	-0.740102	Down	0.771305	-1.3466	Down	0.813391	-2.0867	Down	0.899148	uncharacterized protein LOC102628317
Cs3g15140	10.1667	6.10333	24.38	-0.736177	Down	0.674952	1.99803	Up	0.888434	1.26185	Up	0.862635	nicotianamine synthase-like
Cs7g07980	5.16	3.1	16.3867	-0.735103	Down	0.534097	2.40218	Up	0.883541	1.66708	Up	0.874455	CDP-diacylglycerol--glycerol-3-phosphate 3-phosphatidyltransferase,
Cs6g19340	10.03	6.02667	15.7833	-0.734889	Down	0.670859	1.38897	Up	0.833869	0.65408	Up	0.725754	hypothetical protein CICLE_v10013077mg
Cs9g02090	146.983	88.6	206.18	-0.730274	Down	0.81305	1.21853	Up	0.87105	0.488252	Up	0.753421	calmodulin 2
Cs4g15360	82.4933	49.74	33.0467	-0.729871	Down	0.810255	-0.589902	Down	0.759454	-1.31977	Down	0.880555	phosphatase 2C 56-like
Cs1g08440	216.86	131.127	409.343	-0.725803	Down	0.813801	1.64235	Up	0.894125	0.916547	Up	0.843988	NAC domain-containing 2-like
orange1.1t01118	59.14	35.83	29.1533	-0.722966	Down	0.80478	-0.297507	Down	0.569491	-1.02047	Down	0.854727	UDP-glycosyltransferase 73C3-like
Cs3g03750	209.92	127.607	104.223	-0.718136	Down	0.812047	-0.292025	Down	0.609444	-1.01016	Down	0.856974	T-complex 11, isoform 2
Cs3g18550	371.627	226.217	503.897	-0.716149	Down	0.81264	1.15542	Up	0.867612	0.439274	Up	0.734577	pollen-specific C13-like
Cs3g07720	506.157	308.407	782.027	-0.71475	Down	0.810999	1.34238	Up	0.879	0.627634	Up	0.7971	Stress responsive A B Barrel Domain
Cs2g23280	42.56	25.95	80.4433	-0.713764	Down	0.796077	1.63224	Up	0.890862	0.918475	Up	0.841453	transcription factor bHLH36-like
Cs2g16250	371.043	226.647	182.603	-0.711143	Down	0.810749	-0.311732	Down	0.63284	-1.02287	Down	0.858639	21 kDa seed -like
Cs2g10760	9.00667	5.50333	19.24	-0.710688	Down	0.643922	1.80573	Up	0.872658	1.09504	Up	0.838146	argonaute 2-like
Cs7g27685	14.5767	8.92667	1.57667	-0.707467	Down	0.720334	-2.50124	Down	0.837614	-3.20871	Down	0.906087	hypothetical protein
Cs3g17580	26.1567	16.03	51.2167	-0.706404	Down	0.775277	1.67584	Up	0.890081	0.969435	Up	0.845668	dihydrofolate reductase
Cs2g13610	55.73	34.1567	88.9867	-0.706287	Down	0.80178	1.38142	Up	0.878188	0.675135	Up	0.804925	hypothetical protein CICLE_v10016694mg
Cs4g07060	39.65	24.32	18.4033	-0.705178	Down	0.793616	-0.402176	Down	0.618044	-1.10735	Down	0.861575	beta-galactosidase 7-like
Cs1g11140	27.09	16.62	34.4267	-0.70484	Down	0.77514	1.05061	Up	0.838579	0.345766	Up	0.643215	aquaporin NIP6-1 isoform X2
orange1.1t02608	154.8	94.9733	54.36	-0.704811	Down	0.807301	-0.804977	Down	0.817642	-1.50979	Down	0.890703	HVA22 e
Cs9g03020	28.04	17.21	34.5333	-0.704239	Down	0.777137	1.00474	Up	0.833142	0.300503	Up	0.600837	Calcium ion binding
Cs1g06220	10.1267	6.21667	4.23	-0.703946	Down	0.662148	-0.555484	Down	0.477416	-1.25943	Down	0.800748	transcription factor MYB39-like
Cs2g19930	5.99333	3.68667	12.8633	-0.701042	Down	0.555102	1.80288	Up	0.846758	1.10183	Up	0.808111	cytochrome b561 and DOMON domain-containing At5g47530-like
Cs1g05770	55.3533	34.0633	5.06333	-0.700451	Down	0.799373	-2.75006	Down	0.90941	-3.45051	Down	0.92577	Coiled-coil domain-containing 18, isoform 2, partial
Cs3g26640	105.03	64.6533	33.7967	-0.700005	Down	0.805714	-0.935844	Down	0.836236	-1.63585	Down	0.897725	nucleoredoxin 2 isoform X1
Cs8g19540	1.35333	0.833333	15.2267	-0.699552	Down	0.260552	4.19156	Up	0.91219	3.49201	Up	0.911846	kDa class I heat shock
orange1.1t02264	20.69	12.78	26.4733	-0.695046	Down	0.754727	1.05065	Up	0.828999	0.355606	Up	0.629563	pxr1-like
Cs9g04180	19.8867	12.33	32.6833	-0.689629	Down	0.748918	1.40638	Up	0.868324	0.716754	Up	0.796881	bidirectional sugar transporter SWEET17-like isoform X2
Cs3g25510	17.3733	10.78	23.1933	-0.688517	Down	0.735066	1.10535	Up	0.830768	0.416836	Up	0.65866	WALLS ARE THIN 1-like
Cs5g09230	17.3267	10.7533	21.6367	-0.68821	Down	0.73474	1.00869	Up	0.813276	0.320484	Up	0.574464	Monocopper oxidase SKU5
Cs1g06830	50.4667	31.3933	80.24	-0.684873	Down	0.793335	1.35386	Up	0.87612	0.668991	Up	0.80217	Fiber Fb34
Cs8g20400	6.21667	3.87	10.8967	-0.683808	Down	0.556439	1.49348	Up	0.806101	0.809674	Up	0.722235	PMR5-like
Cs3g15800	159.573	99.41	267.713	-0.682757	Down	0.803443	1.42923	Up	0.883219	0.746469	Up	0.82037	subtilisin-like protease
Cs1g22440	129.66	80.8067	178.35	-0.682187	Down	0.802729	1.14216	Up	0.864732	0.459978	Up	0.74182	polyubiquitin, partial
Cs3g07730	5.79	3.61	10.4233	-0.681565	Down	0.539436	1.52975	Up	0.804109	0.848181	Up	0.725345	Ecdysone receptor
Cs1g19400	18.01	11.2667	8.30667	-0.676737	Down	0.735803	-0.439719	Down	0.529951	-1.11646	Down	0.837041	myb-related 308-like
Cs8g20240	47.53	29.7767	122.753	-0.674656	Down	0.789721	2.04351	Up	0.905107	1.36885	Up	0.884104	phosphoinositide phospholipase C 4-like
orange1.1t02627	20.8167	13.0533	5.11333	-0.673321	Down	0.74765	-1.35208	Down	0.812786	-2.0254	Down	0.895871	bidirectional sugar transporter SWEET13-like isoform X2
Cs4g18730	36.31	22.77	106.447	-0.673233	Down	0.781648	2.22492	Up	0.908568	1.55169	Up	0.892647	ferrochelatase-2, chloroplastic-like
orange1.1t01815	2.14667	1.34667	10.7533	-0.672705	Down	0.327888	2.99732	Up	0.869396	2.32461	Up	0.873297	TMV resistance N-like
Cs4g06340	15.1467	9.50667	40.8467	-0.671989	Down	0.71299	2.10321	Up	0.90081	1.43122	Up	0.882144	Sushi, von Willebrand factor type A, EGF and pentraxin domain-containing 1
Cs6g05950	40.7633	25.59	59.4167	-0.671692	Down	0.785316	1.21529	Up	0.865866	0.543596	Up	0.762887	uncharacterized protein LOC105159912 isoform X2
Cs9g09370	40.5067	25.4567	18.4233	-0.670116	Down	0.785172	-0.466509	Down	0.666085	-1.13663	Down	0.86461	peroxygenase
Cs5g32930	601.983	379.003	150.783	-0.667513	Down	0.802889	-1.32973	Down	0.878203	-1.99725	Down	0.908925	translocator homolog
Cs2g06840	41.51	26.1633	60.8933	-0.665913	Down	0.785612	1.21874	Up	0.86608	0.552825	Up	0.766565	F-box At1g61340-like
orange1.1t00071	496.55	312.973	677.71	-0.665899	Down	0.802767	1.11463	Up	0.862565	0.448729	Up	0.739216	calcium-binding CML27
Cs9g12710	13.28	8.42667	34.7867	-0.656221	Down	0.690679	2.0455	Up	0.897326	1.38928	Up	0.878708	uncharacterized protein LOC102626146
Cs3g17890	27.2767	17.3233	57.2967	-0.654951	Down	0.762519	1.72573	Up	0.893297	1.07078	Up	0.861129	uncharacterized protein LOC102618680
Cs7g28110	7.09	4.50333	27.0733	-0.654792	Down	0.57329	2.58781	Up	0.903897	1.93301	Up	0.897884	receptor kinase At2g39360
Cs2g03520	3.61	2.29333	14.01	-0.654553	Down	0.424371	2.61094	Up	0.880141	1.95639	Up	0.877777	cytochrome P450 710A1-like
orange1.1t00531	41.4567	26.3533	74.0467	-0.653619	Down	0.781177	1.49045	Up	0.883464	0.836831	Up	0.830299	calcium-binding KIC
Cs2g05930	48.6	30.9133	63.5733	-0.652727	Down	0.785597	1.04019	Up	0.848849	0.387465	Up	0.696747	pistil-specific extensin
Cs2g10160	6.32333	4.02333	17.7133	-0.652294	Down	0.547751	2.13837	Up	0.880707	1.48608	Up	0.865601	tetrahydrocannabinolic acid synthase-like
Cs2g13910	3.72333	2.37	18.7433	-0.651708	Down	0.429208	2.98342	Up	0.898781	2.33171	Up	0.900434	glycerophosphodiester phosphodiesterase gde1-like
Cs3g12970	8.02333	5.11	13.7	-0.650878	Down	0.598115	1.42278	Up	0.824396	0.771902	Up	0.744589	serine threonine- kinase Nek1-like isoform X2
Cs2g05560	182.48	116.257	250.96	-0.650425	Down	0.797535	1.11014	Up	0.861991	0.459719	Up	0.742432	protein E6-like
Cs9g04030	71.2833	45.42	96.35	-0.650237	Down	0.792098	1.08496	Up	0.856055	0.43472	Up	0.725118	RING-H2 finger ATL2-like
Cs2g30850	24.8333	15.84	11.8967	-0.648706	Down	0.755836	-0.413015	Down	0.567508	-1.06172	Down	0.845033	homeobox knotted-1-like LET12-like isoform X2
orange1.1t01969	46.4433	29.66	110.423	-0.646953	Down	0.78423	1.89645	Up	0.901346	1.2495	Up	0.876839	bifunctional riboflavin biosynthesis RIBA 1, chloroplastic-like
orange1.1t00537	29.3033	18.73	46.9433	-0.645714	Down	0.766149	1.32557	Up	0.870338	0.679856	Up	0.797827	26S protease regulatory subunit 8 homolog
Cs9g17250	316.697	202.563	140.883	-0.644729	Down	0.795978	-0.523872	Down	0.753144	-1.1686	Down	0.87332	low-temperature-induced 65 kDa -like
Cs3g04140	4.43333	2.84	12.5	-0.642501	Down	0.463093	2.13797	Up	0.859479	1.49546	Up	0.844034	RNA demethylase ALKBH5-like
Cs2g19670	15.9733	10.24	29.28	-0.64145	Down	0.709467	1.5157	Up	0.872528	0.87425	Up	0.820015	calcium-transporting ATPase 12, plasma membrane-type-like
Cs5g07856	19.17	12.2933	5.11	-0.640974	Down	0.730054	-1.26648	Down	0.796911	-1.90746	Down	0.889303	expansin-like B1-like
Cs7g29010	148.77	95.7	349.803	-0.636493	Down	0.794581	1.86995	Up	0.901882	1.23346	Up	0.876786	heat shock 70
Cs8g18200	90.3467	58.2	140.71	-0.634452	Down	0.789804	1.27363	Up	0.873325	0.639182	Up	0.797766	osmotin
Cs5g33810	40.59	26.18	62.8767	-0.632659	Down	0.775406	1.26406	Up	0.86886	0.6314	Up	0.79063	ribosomal S14, mitochondrial
Cs5g33680	18	11.61	26.7033	-0.632629	Down	0.720022	1.20165	Up	0.847325	0.569023	Up	0.74434	galacturonosyltransferase-like 7
Cs7g31410	23.5533	15.2067	41.6433	-0.631227	Down	0.745812	1.45338	Up	0.875661	0.822154	Up	0.821248	aquaporin PIP-type 7a
Cs7g29040	6.35	4.11333	22.21	-0.626449	Down	0.53879	2.43283	Up	0.895802	1.80638	Up	0.890158	heat shock cognate 70 kDa 2
Cs1g10680	26.29	17.0333	10.47	-0.626153	Down	0.753641	-0.702099	Down	0.720405	-1.32825	Down	0.869506	hypothetical protein CISIN_1g030839mg
Cs3g10610	32.7	21.19	15.81	-0.625907	Down	0.76624	-0.422546	Down	0.616076	-1.04845	Down	0.851064	probable aldo-keto reductase 1-like
Cs5g28320	56.7233	36.9567	19.9767	-0.618108	Down	0.781231	-0.887519	Down	0.817374	-1.50563	Down	0.888342	cold-regulated 413 plasma membrane 1-like
Cs2g04760	18.2667	11.9033	24.8767	-0.617848	Down	0.717349	1.06343	Up	0.827528	0.44558	Up	0.683769	Transcription initiation factor TFIID subunit 11,
Cs8g02670	34.4267	22.46	48.14	-0.616169	Down	0.765807	1.09988	Up	0.852196	0.48371	Up	0.735349	rac-like GTP-binding 5
Cs3g07530	17.1533	11.1933	22.9967	-0.615849	Down	0.710143	1.03879	Up	0.820827	0.422936	Up	0.658993	serine threonine- kinase D6PKL1-like
Cs1g08450	59.84	39.0833	111.853	-0.614557	Down	0.779567	1.51698	Up	0.88675	0.902426	Up	0.839955	NAC domain-containing 2-like
Cs1g26650	5.74	3.75	12.27	-0.61416	Down	0.509986	1.71017	Up	0.83704	1.09601	Up	0.802859	glutamate receptor -like isoform X1
Cs7g05500	46.8533	30.61	67.23	-0.614149	Down	0.773963	1.1351	Up	0.860566	0.520953	Up	0.75787	clathrin assembly At2g25430
Cs2g06650	10.9433	7.15333	32.1633	-0.613365	Down	0.640961	2.16873	Up	0.899049	1.55536	Up	0.886684	internal alternative NAD(P)H-ubiquinone oxidoreductase A2, mitochondrial-like
Cs1g25120	1399.4	915.85	680.643	-0.611622	Down	0.789394	-0.428212	Down	0.715097	-1.03983	Down	0.861545	histone H1
Cs1g20130	146.253	95.73	65.4433	-0.611426	Down	0.787124	-0.548725	Down	0.758818	-1.16015	Down	0.872155	TRANSPARENT TESTA 12-like
Cs9g07580	14.0567	9.22667	31.39	-0.607373	Down	0.679971	1.76642	Up	0.886857	1.15905	Up	0.861772	sulfate transporter -like
Cs2g04220	19.7833	13.03	42.06	-0.602448	Down	0.719119	1.69061	Up	0.888526	1.08816	Up	0.86047	GDSL esterase lipase At1g29670-like
Cs2g16570	41.4833	27.33	16.6467	-0.602046	Down	0.767166	-0.715252	Down	0.769088	-1.3173	Down	0.876672	leucine-rich repeat extensin 6
Cs8g04980	106.503	70.37	50.8933	-0.597866	Down	0.782795	-0.467484	Down	0.721178	-1.06535	Down	0.863717	cinnamyl alcohol dehydrogenase
Cs2g31260	96.6033	63.9167	146.85	-0.595881	Down	0.782157	1.20008	Up	0.869143	0.604198	Up	0.787853	F-box At4g18380-like
Cs1g01910	16.3667	10.8433	7.41667	-0.593952	Down	0.693428	-0.547965	Down	0.586937	-1.14192	Down	0.833462	aspartic ase 1 isoform X2
orange1.1t02075	160.29	106.46	62.9333	-0.590373	Down	0.781891	-0.758415	Down	0.811783	-1.34879	Down	0.88337	hypothetical protein
Cs7g05050	9.78	6.50667	18.1	-0.587916	Down	0.610425	1.476	Up	0.85035	0.888083	Up	0.797736	TATA-binding -associated factor 2N-like
Cs5g07854	8.76	5.86	2.48667	-0.58003	Down	0.584894	-1.23669	Down	0.667272	-1.81672	Down	0.832289	expansin-like B1
Cs7g06370	17.94	12.0233	55.2033	-0.577343	Down	0.6998	2.19892	Up	0.905489	1.62158	Up	0.894812	Chorismate mutase 2
Cs5g06920	162.767	109.39	62.6967	-0.573324	Down	0.775573	-0.80302	Down	0.818561	-1.37634	Down	0.884997	uncharacterized protein LOC102626101
Cs9g02100	323.05	217.573	472.373	-0.570256	Down	0.776849	1.11843	Up	0.863637	0.54817	Up	0.774806	calmodulin 2
Cs5g33640	30.6233	20.66	64.4467	-0.567791	Down	0.742273	1.64127	Up	0.890181	1.07347	Up	0.861893	DEHYDRATION-INDUCED 19 homolog 4-like isoform X2
Cs7g15410	11.77	7.95667	5.22667	-0.564878	Down	0.629828	-0.606273	Down	0.553692	-1.17115	Down	0.808035	folate-biopterin transporter 7
Cs5g21860	8.70667	5.89333	0.513333	-0.563037	Down	0.573343	-3.52112	Down	0.806108	-4.08415	Down	0.891633	endochitinase PR4-like
Cs9g05010	5.42667	3.67333	14.6833	-0.562976	Down	0.471689	1.99902	Up	0.866111	1.43604	Up	0.851881	sodium hydrogen exchanger 2-like
Cs5g19880	18.56	12.57	35.91	-0.562212	Down	0.694947	1.5144	Up	0.877008	0.952189	Up	0.837193	TMV resistance N-like isoform X2
orange1.1t01589	26.5933	18.0167	39.4433	-0.561733	Down	0.729226	1.13045	Up	0.851912	0.568717	Up	0.763319	CCR4-associated factor 1 homolog 8
Cs1g12410	31.25	21.1967	109.197	-0.560019	Down	0.739691	2.36502	Up	0.911049	1.805	Up	0.902727	phosphatidylcholine:diacylglycerol cholinephosphotransferase 1-like
Cs4g15735	99.2367	67.5067	297.183	-0.555843	Down	0.769771	2.13825	Up	0.908361	1.58241	Up	0.895924	Arabinogalactan peptide 22
Cs8g02600	2.03667	1.38667	9.11	-0.554589	Down	0.283987	2.71583	Up	0.846046	2.16124	Up	0.853312	GDP-mannose 3,5-epimerase 1
Cs4g07340	52.3267	35.6567	73.42	-0.553375	Down	0.756527	1.042	Up	0.850136	0.488627	Up	0.747677	subtilisin-like protease
Cs6g13590	59.1267	40.3067	122.033	-0.55279	Down	0.759291	1.59818	Up	0.8911	1.04539	Up	0.861477	syntaxin-121-like
Cs5g07852	18.1867	12.4	7.08667	-0.552541	Down	0.688029	-0.807161	Down	0.709086	-1.3597	Down	0.858859	expansin-like B1-like
Cs1g22020	226.99	154.843	98.8267	-0.551819	Down	0.769718	-0.647837	Down	0.79047	-1.19966	Down	0.875053	esterase KAI2
Cs3g09280	2.55	1.74	8.82667	-0.55141	Down	0.319307	2.34278	Up	0.831059	1.79137	Up	0.831782	lysine-specific demethylase JMJ706 isoform X1
Cs5g08010	30.4867	20.8767	54.4367	-0.546287	Down	0.733958	1.38269	Up	0.874971	0.8364	Up	0.827885	GTP-binding YPTM2
Cs3g26570	66.8333	45.79	93.6467	-0.545535	Down	0.761532	1.0322	Up	0.850825	0.48666	Up	0.750068	cinnamyl alcohol dehydrogenase 6
Cs5g27300	17.8167	12.2167	8.36333	-0.544377	Down	0.680921	-0.546701	Down	0.60766	-1.09108	Down	0.832978	cation calcium exchanger 2-like
Cs7g11430	8.58	5.89333	13.7933	-0.541894	Down	0.560008	1.22682	Up	0.805595	0.684922	Up	0.718807	monoacylglycerol lipase ABHD6 isoform X1
Cs3g10600	35.1667	24.1633	15.6767	-0.541389	Down	0.738165	-0.624201	Down	0.730246	-1.16559	Down	0.864458	perakine reductase-like
orange1.1t02763	29.6367	20.3867	3.24	-0.539757	Down	0.728232	-2.65356	Down	0.897065	-3.19332	Down	0.920246	N-acetyltransferase HLS1
Cs9g01760	12.21	8.41333	18.2633	-0.537314	Down	0.624178	1.1182	Up	0.817358	0.580887	Up	0.716226	plant neutral invertase, partial
Cs2g12130	19.6133	13.5167	8.13667	-0.537095	Down	0.690968	-0.73223	Down	0.699184	-1.26932	Down	0.855097	probably inactive leucine-rich repeat receptor kinase At5g48380
Cs9g14360	9.51	6.56667	16.7933	-0.534284	Down	0.57553	1.35466	Up	0.835033	0.820371	Up	0.777803	21 kDa protein-like
Cs3g25930	38.68	26.74	15.79	-0.532588	Down	0.738818	-0.759988	Down	0.777903	-1.29258	Down	0.874001	cytokinin riboside 5 -monophosphate phosphoribohydrolase LOG1-like
orange1.1t01660	76.45	52.88	105.953	-0.531794	Down	0.756451	1.00263	Up	0.848635	0.470841	Up	0.743401	hypothetical protein CICLE_v10022487mg
Cs4g10500	14.9667	10.36	27.4033	-0.530729	Down	0.651866	1.40333	Up	0.862887	0.872598	Up	0.817517	ankyrin repeat-containing At5g02620-like
Cs8g12150	15.8433	10.9967	7.4	-0.52681	Down	0.659285	-0.571469	Down	0.59981	-1.09828	Down	0.826122	Glycoside hydrolase family 2 isoform 1
Cs5g15420	20.8033	14.4467	49.0367	-0.526078	Down	0.692426	1.76312	Up	0.893068	1.23705	Up	0.873055	serine threonine- kinase
Cs2g13230	21.9667	15.26	5.81333	-0.525561	Down	0.698357	-1.39232	Down	0.831472	-1.91788	Down	0.893215	zinc finger At1g68190 isoform X1
Cs1g21160	176.933	123.117	83.5133	-0.52318	Down	0.75876	-0.559948	Down	0.764018	-1.08313	Down	0.865631	homeobox-leucine zipper HAT22-like
Cs5g28050	57.37	39.9267	163.047	-0.522944	Down	0.747596	2.02986	Up	0.905428	1.50692	Up	0.890748	desumoylating isopeptidase 1
Cs1g06910	9.88	6.91333	15.9967	-0.51513	Down	0.574953	1.21032	Up	0.818063	0.695188	Up	0.742478	CBS domain-containing CBSX5-like
Cs6g07510	0.466667	0.326667	7.97	-0.514573	Down	0.132266	4.60869	Up	0.873562	4.09412	Up	0.885375	DUF246 domain-containing
orange1.1t00762	97.9467	68.79	43.5067	-0.509798	Down	0.752107	-0.660962	Down	0.785906	-1.17076	Down	0.871965	---NA---
orange1.1t03299	82.35	57.96	38.9433	-0.506711	Down	0.750057	-0.573681	Down	0.756613	-1.08039	Down	0.864065	1-aminocyclopropane-1-carboxylate oxidase homolog 1-like
Cs3g20070	95.3633	67.1333	181.687	-0.506405	Down	0.751842	1.43635	Up	0.883357	0.929946	Up	0.844942	Amino acid permease 3
Cs7g08600	22.22	15.6533	34.1233	-0.505389	Down	0.689988	1.12429	Up	0.847256	0.6189	Up	0.773679	polygalacturonase non-catalytic subunit JP650
Cs9g18840	34.2633	24.14	61.14	-0.50524	Down	0.723888	1.34069	Up	0.873669	0.835451	Up	0.828891	WW domain-containing
Cs2g02450	30.6933	21.6967	14.8167	-0.500452	Down	0.713674	-0.550252	Down	0.690836	-1.0507	Down	0.849543	hypothetical protein CICLE_v10015536mg
orange1.1t01375	20.05	14.1767	10.01	-0.500084	Down	0.6748	-0.502076	Down	0.608135	-1.00216	Down	0.825804	clustered mitochondria homolog
Cs3g17010	17.7767	12.6	60.6767	-0.496561	Down	0.659468	2.26772	Up	0.907205	1.77116	Up	0.900601	hemiasterlin resistant 1-like
Cs7g26650	14.6967	10.4233	26.45	-0.495672	Down	0.632569	1.34345	Up	0.85774	0.847779	Up	0.812629	cGMP-gated cation channel alpha-1-like
Cs7g32260	25.0433	17.7833	9.52667	-0.493901	Down	0.693261	-0.900482	Down	0.776647	-1.39438	Down	0.872306	kDa class I heat shock -like
Cs4g18660	19.0467	13.5267	29.5533	-0.493732	Down	0.664199	1.12751	Up	0.843749	0.633782	Up	0.77022	pollen-specific SF21-like
orange1.1t02747	17.54	12.4667	47.9633	-0.492573	Down	0.653506	1.94386	Up	0.898291	1.45128	Up	0.884437	Alpha beta-Hydrolases superfamily
Cs7g12620	12.3533	8.79667	4.55333	-0.489872	Down	0.600545	-0.950034	Down	0.688638	-1.43991	Down	0.838464	ABC transporter G family member 21-like
Cs6g06210	20.4533	14.5833	9.41	-0.488015	Down	0.671512	-0.632054	Down	0.673996	-1.12007	Down	0.844125	hypothetical protein CICLE_v10012740mg
Cs9g15440	14.8933	10.6233	22.2667	-0.48743	Down	0.629547	1.06765	Up	0.822842	0.580219	Up	0.734812	uncharacterized protein LOC102623300 isoform X2
Cs6g20370	9.01667	6.46333	16.85	-0.480316	Down	0.535814	1.3824	Up	0.837806	0.902082	Up	0.793839	Fumarate reductase flavo subunit
Cs9g07160	23.76	17.0467	40.0967	-0.479045	Down	0.682485	1.23399	Up	0.861133	0.754947	Up	0.808686	NAD(P)H-quinone oxidoreductase subunit H, isoform 1
orange1.1t01739	14.1933	10.1833	23.6433	-0.479004	Down	0.61691	1.21522	Up	0.843817	0.73622	Up	0.785983	shaggy-related kinase alpha-like
Cs2g02120	543.387	390.103	123.37	-0.478123	Down	0.7461	-1.66086	Down	0.894883	-2.13899	Down	0.912058	tonoplast dicarboxylate transporter
orange1.1t00415	123.543	88.7733	199.487	-0.476819	Down	0.742683	1.16809	Up	0.867489	0.691275	Up	0.80939	heavy-metal-associated domain-containing
Cs9g07200	7.98667	5.75	19.46	-0.474032	Down	0.507473	1.75888	Up	0.871303	1.28485	Up	0.855612	Acyl- N-acyltransferases superfamily isoform 1
Cs1g16170	32.75	23.6467	14.6667	-0.469858	Down	0.703414	-0.689096	Down	0.750456	-1.15895	Down	0.862627	Triacylglycerol lipase,
orange1.1t02612	17.3067	12.5033	6.33667	-0.469015	Down	0.639776	-0.980517	Down	0.752033	-1.44953	Down	0.862135	11-beta-hydroxysteroid dehydrogenase 1B-like
Cs4g11690	16.3167	11.8167	26.51	-0.465523	Down	0.630716	1.16571	Up	0.8442	0.70019	Up	0.782926	G-type lectin S-receptor-like serine threonine- kinase At4g27290 isoform X1
orange1.1t01872	15.08	10.9333	25.7133	-0.463903	Down	0.615749	1.23378	Up	0.848412	0.76988	Up	0.79704	RALF-like 32
Cs7g12500	13.7833	10.0067	20.2967	-0.461963	Down	0.601411	1.02028	Up	0.809937	0.558318	Up	0.717884	proline-rich receptor kinase PERK9
orange1.1t05755	14.29	10.4133	4.88333	-0.456574	Down	0.605497	-1.09249	Down	0.748579	-1.54907	Down	0.858571	Cu Zn superoxide dismutase
Cs9g12460	205.963	151.35	79.2267	-0.444499	Down	0.727419	-0.933831	Down	0.840019	-1.37833	Down	0.885193	galactinol--sucrose galactosyltransferase 2
Cs4g05510	123.477	90.7633	59.2833	-0.444057	Down	0.725095	-0.614483	Down	0.776647	-1.05854	Down	0.862862	calmodulin 3
Cs5g17920	19.7533	14.5667	35.17	-0.439425	Down	0.639495	1.27167	Up	0.860895	0.832249	Up	0.818895	12-oxophytodienoate reductase 11
Cs4g07400	5.01333	3.7	13.41	-0.438245	Down	0.393433	1.85771	Up	0.853	1.41947	Up	0.843943	serine threonine- kinase At5g01020-like
Cs5g25270	16.2767	12.0867	34.1633	-0.429389	Down	0.606955	1.49903	Up	0.875255	1.06964	Up	0.854734	S-norcoclaurine synthase-like
Cs1g24520	27.6433	20.5467	46.3633	-0.428027	Down	0.668261	1.17408	Up	0.85908	0.746053	Up	0.811395	disease resistance RPP13 4
Cs9g07230	16.7	12.42	35.3367	-0.427183	Down	0.61019	1.5085	Up	0.876618	1.08132	Up	0.856482	Acyl- N-acyltransferases superfamily isoform 1
Cs5g27650	37.6033	27.97	81.5033	-0.42698	Down	0.690504	1.54298	Up	0.886474	1.116	Up	0.867712	Galacturonosyltransferase 8
Cs6g19180	3.22667	2.40333	8.97	-0.425008	Down	0.309078	1.90007	Up	0.812794	1.47506	Up	0.807619	proline dehydrogenase 2, mitochondrial-like
Cs8g05230	62.65	46.72	99.8067	-0.423274	Down	0.704834	1.0951	Up	0.858583	0.671822	Up	0.803396	leucine-rich repeat family
Cs1g24180	32.73	24.44	16.1167	-0.421369	Down	0.67581	-0.600691	Down	0.723537	-1.02206	Down	0.846766	sugar transporter ERD6-like 6
orange1.1t01865	7.43333	5.55667	16.5067	-0.41979	Down	0.459577	1.57076	Up	0.851162	1.15097	Up	0.835028	receptor kinase TMK1
Cs6g04450	556.633	416.247	913.247	-0.419289	Down	0.718899	1.13357	Up	0.864809	0.714277	Up	0.814036	Ubiquitin Flags: Precursor
Cs4g18280	20.0967	15.0333	58.7933	-0.418791	Down	0.628005	1.96749	Up	0.900489	1.5487	Up	0.891051	calmodulin-binding family
Cs7g07570	7.44	5.58333	17.6267	-0.414176	Down	0.454588	1.65856	Up	0.860918	1.24439	Up	0.847152	hypothetical protein CICLE_v10009046mg
Cs4g04210	3.36333	2.52667	16.1833	-0.412656	Down	0.30967	2.6792	Up	0.888634	2.26655	Up	0.893858	transcription factor bHLH35-like
Cs7g06310	33.48	25.2633	3.56333	-0.406255	Down	0.670122	-2.82575	Down	0.905551	-3.232	Down	0.921321	calcineurin B -interacting kinase
Cs8g15420	19.3033	14.5833	9.10667	-0.404529	Down	0.61079	-0.679326	Down	0.692781	-1.08386	Down	0.836042	Ring U-Box superfamily , isoform 2
Cs6g05700	2.67667	2.02333	11.69	-0.403703	Down	0.270386	2.53047	Up	0.865498	2.12677	Up	0.873509	WAT1-related At2g37460-like
Cs6g10250	50.9967	38.6233	77.5167	-0.40093	Down	0.68673	1.00503	Up	0.847716	0.604104	Up	0.784689	receptor kinase FERONIA
Cs8g01410	15.3233	11.6967	30.5267	-0.389633	Down	0.570237	1.38397	Up	0.864763	0.99434	Up	0.839206	EXORDIUM-like 5
Cs1g25150	50.2533	38.39	77.9267	-0.388489	Down	0.679896	1.02139	Up	0.84868	0.632898	Up	0.792666	GDP-mannose 4,6 dehydratase 1
Cs8g19170	4.34333	3.32	9.92667	-0.387619	Down	0.338991	1.58013	Up	0.803236	1.19251	Up	0.78979	hypothetical protein CISIN_1g034155mg
Cs6g17740	32.64	24.96	9.26	-0.387023	Down	0.655519	-1.43053	Down	0.861646	-1.81756	Down	0.897513	little 1
Cs8g15150	327.767	251.997	516.417	-0.379264	Down	0.696367	1.03513	Up	0.854976	0.655866	Up	0.803775	zinc finger A20 and AN1 domain-containing stress-associated 3
Cs8g16030	6.84	5.26	14.0733	-0.378934	Down	0.415919	1.41983	Up	0.826648	1.0409	Up	0.806204	P-loop NTPase domain-containing LPA1 homolog 1 isoform X1
Cs3g19810	138.84	106.847	67.84	-0.377881	Down	0.693269	-0.655334	Down	0.790554	-1.03322	Down	0.859123	L-ascorbate peroxidase T, chloroplastic-like isoform X2
Cs8g14980	9.74667	7.51333	18.0133	-0.375456	Down	0.48207	1.26154	Up	0.831993	0.886084	Up	0.797214	uncharacterized protein LOC102609694
orange1.1t00240	14.25	11.0033	44.3633	-0.373021	Down	0.545261	2.01143	Up	0.899478	1.63841	Up	0.894668	uncharacterized protein LOC102627225
Cs9g19150	12.1033	9.36333	20.3	-0.37031	Down	0.516061	1.11639	Up	0.824802	0.746075	Up	0.777795	DUF21 domain-containing At5g52790
Cs9g04570	32.31	25.0367	50.2967	-0.367938	Down	0.640946	1.00642	Up	0.842868	0.638482	Up	0.789442	cytokinesis sepA-like
Cs1g02770	49.9133	38.7767	85.4833	-0.364236	Down	0.660386	1.14045	Up	0.862282	0.776218	Up	0.822709	UMP-CMP kinase 3 isoform X1
Cs1g08280	5.10667	3.97	15.18	-0.363243	Down	0.352448	1.93496	Up	0.865353	1.57172	Up	0.863217	lipase-like PAD4
orange1.1t04709	16.1867	12.6133	25.8267	-0.359856	Down	0.555383	1.03391	Up	0.825637	0.674056	Up	0.774451	glycosyltransferase 5
Cs5g25840	16.8533	13.2067	6.67667	-0.351768	Down	0.55366	-0.984066	Down	0.759661	-1.33583	Down	0.85282	U-box domain-containing 9-like
Cs6g12450	137.523	107.853	62.4367	-0.350606	Down	0.674003	-0.788605	Down	0.816822	-1.13921	Down	0.870581	secoisolariciresinol dehydrogenase-like
Cs5g22170	32.08	25.2	55.6267	-0.34825	Down	0.624778	1.14235	Up	0.858851	0.794103	Up	0.82121	leucine-rich repeat receptor-like serine threonine tyrosine- kinase SOBIR1-like
Cs2g17240	9.14333	7.20333	16.07	-0.344056	Down	0.443447	1.15763	Up	0.812403	0.813578	Up	0.772029	UBX domain-containing 6
Cs5g26220	467.733	369.833	135.223	-0.338811	Down	0.670418	-1.45153	Down	0.884529	-1.79034	Down	0.903136	thioredoxin-like 1-1, chloroplastic isoform X1
orange1.1t04036	25.0833	19.8567	47.02	-0.337106	Down	0.593285	1.24365	Up	0.864456	0.906545	Up	0.835921	LRR receptor-like serine threonine- kinase,
orange1.1t04040	67.0167	53.0767	23.3467	-0.336442	Down	0.654607	-1.18486	Down	0.861822	-1.5213	Down	0.889552	zinc-binding family
Cs4g08740	93.2967	73.97	42.8533	-0.334885	Down	0.654493	-0.787533	Down	0.81382	-1.12242	Down	0.868182	hypothetical protein CISIN_1g031978mg
Cs8g01240	40.4667	32.27	66.2567	-0.32654	Down	0.624535	1.03787	Up	0.849255	0.711332	Up	0.808913	calcium-dependent kinase 26-like
orange1.1t05700	33.8567	27.0367	80.1	-0.324523	Down	0.604995	1.56688	Up	0.887707	1.24236	Up	0.875658	WW domain-containing
orange1.1t02051	40.8167	32.6733	17.97	-0.321045	Down	0.617222	-0.862523	Down	0.807854	-1.18357	Down	0.867629	E3 ubiquitin- ligase SINAT2
Cs1g18710	50.0033	40.0933	24.31	-0.318662	Down	0.628188	-0.721812	Down	0.787491	-1.04047	Down	0.856149	jacalin-related lectin 19
Cs3g23100	84.0667	67.5033	26.9433	-0.316575	Down	0.644272	-1.32503	Down	0.873846	-1.64161	Down	0.897294	early dehydration inducible
Cs6g02070	13.2833	10.6767	6.14	-0.315156	Down	0.487014	-0.798151	Down	0.681815	-1.11331	Down	0.812508	transposase isoform 2
Cs4g15880	24.4633	19.7	41.0767	-0.312425	Down	0.564663	1.06012	Up	0.8442	0.747698	Up	0.809102	caseinolytic peptidase B homolog
Cs2g07390	25.6867	20.7533	44.5033	-0.307677	Down	0.568483	1.10057	Up	0.850794	0.792894	Up	0.81782	cysteine-rich receptor kinase 25-like
orange1.1t00593	7.48	6.05667	18.01	-0.304514	Down	0.374729	1.5722	Up	0.856392	1.26769	Up	0.850746	uncharacterized calcium-binding At1g02270-like
Cs7g22390	10.9467	8.86667	22.8933	-0.304028	Down	0.440447	1.36846	Up	0.854302	1.06444	Up	0.841907	vacuolar sorting-associated 55 homolog
Cs1g21600	22.7867	18.4633	40.78	-0.303527	Down	0.546886	1.1432	Up	0.853919	0.839672	Up	0.823594	hypothetical protein CISIN_1g033871mg
Cs7g02920	139.733	113.427	54.1	-0.300916	Down	0.633921	-1.06806	Down	0.855672	-1.36898	Down	0.884308	ubiquitin-like-specific protease ESD4-like
Cs7g15020	11.73	9.53333	21.9733	-0.29915	Down	0.449431	1.2047	Up	0.838625	0.905551	Up	0.813196	tricalbin-3
Cs3g23190	20.0333	16.2933	37.4067	-0.298121	Down	0.529351	1.19901	Up	0.857334	0.900893	Up	0.830601	WRKY transcription factor 7 isoform X2
Cs7g17740	15.0533	12.26	6.94	-0.296124	Down	0.48766	-0.820951	Down	0.710694	-1.11708	Down	0.824389	lysosomal Pro-X carboxypeptidase-like
Cs2g03140	28.3567	23.1233	68.1367	-0.294339	Down	0.560251	1.55908	Up	0.886443	1.26474	Up	0.876059	uncharacterized protein LOC102607295
Cs6g13640	26.5633	21.6633	84.39	-0.294181	Down	0.553819	1.96182	Up	0.902112	1.66764	Up	0.898437	E3 ubiquitin- ligase PUB23-like
Cs8g01470	13.9433	11.3933	28.1533	-0.291386	Down	0.468302	1.30512	Up	0.857518	1.01373	Up	0.841589	serine threonine- kinase NAK
orange1.1t01320	8.09	6.62667	15.9667	-0.287856	Down	0.376118	1.26871	Up	0.823975	0.980852	Up	0.805061	receptor kinase
Cs4g03700	37.3667	30.6333	126.543	-0.28665	Down	0.58118	2.04646	Up	0.905367	1.75981	Up	0.901963	Plasma membrane ATPase 4
Cs5g02450	45.1867	37.2967	97.9833	-0.27685	Down	0.583094	1.39349	Up	0.879214	1.11664	Up	0.86831	WRKY transcription factor 41
Cs2g05610	14.6533	12.16	37.97	-0.269086	Down	0.453988	1.64272	Up	0.884766	1.37363	Up	0.878761	MACPF domain-containing NSL1
Cs6g17960	29.7933	24.82	12.1567	-0.263486	Down	0.531827	-1.02976	Down	0.823523	-1.29324	Down	0.869703	hypothetical protein CISIN_1g031389mg
Cs9g09150	43.9933	36.77	21.9167	-0.258756	Down	0.560069	-0.746501	Down	0.791121	-1.00526	Down	0.850602	Nuclear transport factor 2 family with RNA binding domain isoform 4
orange1.1t02385	6.88667	5.76667	64.0133	-0.256068	Down	0.32498	3.47256	Up	0.923731	3.21649	Up	0.924022	brassinosteroid-regulated BRU1-like
orange1.1t00443	24.8033	20.81	53.8	-0.253257	Down	0.501511	1.37033	Up	0.874221	1.11707	Up	0.865533	F-box kelch-repeat At3g61590
Cs3g07100	7.62	6.39667	17.2867	-0.252471	Down	0.335148	1.43427	Up	0.843772	1.1818	Up	0.841007	GDSL esterase lipase At1g29670-like
Cs5g01750	11.8233	9.92667	26.7367	-0.252256	Down	0.402743	1.42944	Up	0.863936	1.17718	Up	0.85932	WD repeat-containing 44-like
Cs9g07180	13.7267	11.5333	23.1267	-0.251172	Down	0.424189	1.00375	Up	0.816324	0.752576	Up	0.78724	Acyl- N-acyltransferases superfamily isoform 1
Cs3g17230	37.5667	31.6167	17.5633	-0.248768	Down	0.53756	-0.848119	Down	0.804385	-1.09689	Down	0.859782	mechanosensitive ion channel 3, chloroplastic-like isoform X1
Cs5g31710	79.5667	66.99	22.5367	-0.248218	Down	0.572705	-1.57167	Down	0.88678	-1.81989	Down	0.902372	ubiquitin-like-specific protease ESD4-like
Cs4g11380	2.55333	2.15	8.16333	-0.248045	Down	0.196921	1.92482	Up	0.801	1.67678	Up	0.814755	receptor-like serine threonine- kinase SD1-8-like isoform X1
Cs5g01480	115.94	97.7833	37	-0.245718	Down	0.580208	-1.40206	Down	0.879765	-1.64778	Down	0.898232	homeobox-leucine zipper ATHB-12-like
Cs1g18580	45.3233	38.29	77.6133	-0.243286	Down	0.53879	1.01934	Up	0.84865	0.776051	Up	0.822141	dof zinc finger -like
Cs6g04500	88.8933	75.1667	155.557	-0.241982	Down	0.564139	1.04928	Up	0.854608	0.807293	Up	0.828823	polyubiquitin 4-like
Cs8g18250	8.91	7.55333	21.8033	-0.238312	Down	0.347967	1.52936	Up	0.863308	1.29105	Up	0.861174	heat shock cognate 70 kDa 2-like
Cs7g12290	19.69	16.74	59.47	-0.234164	Down	0.451801	1.82886	Up	0.896659	1.5947	Up	0.89354	basic leucine zipper 43-like
Cs5g35120	14.19	12.0667	6.89	-0.233847	Down	0.408636	-0.808451	Down	0.704881	-1.0423	Down	0.807059	late embryogenesis abundant group 9
Cs8g15720	15.88	13.53	6.46333	-0.231049	Down	0.422518	-1.06581	Down	0.77922	-1.29686	Down	0.84638	xyloglucan endotransglucosylase hydrolase 32
Cs8g05330	9.43333	8.05	18.1333	-0.228779	Down	0.34616	1.17158	Up	0.82324	0.942805	Up	0.807392	CBS domain-containing CBSX1, chloroplastic-like
Cs5g07570	14.1767	12.14	34.5233	-0.22375	Down	0.397776	1.5078	Up	0.876128	1.28405	Up	0.871481	receptor kinase At5g47070
Cs8g19140	181.35	155.78	47.4833	-0.219267	Down	0.54949	-1.71402	Down	0.896177	-1.93328	Down	0.906193	phosphatase 2C 24
Cs5g02440	48.56	41.8633	118.967	-0.214081	Down	0.504139	1.5068	Up	0.886543	1.29272	Up	0.879465	WRKY transcription factor 41
Cs3g23380	12.7733	11.0867	34.3833	-0.204309	Down	0.359115	1.63288	Up	0.88253	1.42857	Up	0.880237	hypothetical protein
orange1.1t03749	10.6967	9.3	18.6167	-0.201859	Down	0.334617	1.00129	Up	0.801253	0.799433	Up	0.782389	uncharacterized protein LOC102618409
Cs8g17960	67.7033	59.0667	155.28	-0.196883	Down	0.503227	1.39446	Up	0.880409	1.19757	Up	0.874705	zinc finger ZAT12
Cs4g19580	60.6733	53.3067	119.82	-0.186747	Down	0.484379	1.16848	Up	0.866379	0.981734	Up	0.85114	aquaporin TIP4-1
Cs2g13110	2.36333	2.07667	13.1867	-0.186553	Down	0.16432	2.66674	Up	0.877453	2.48018	Up	0.889711	lipid phosphate phosphatase 3, chloroplastic
Cs7g16020	47.0933	41.39	124.453	-0.186241	Down	0.471545	1.58825	Up	0.890747	1.40201	Up	0.885595	PHLOEM PROTEIN 2-LIKE A1-like
Cs7g12890	78.56	69.33	141.32	-0.180315	Down	0.478311	1.02741	Up	0.852418	0.847099	Up	0.833908	allene oxide cyclase 4, chloroplastic
orange1.1t03119	9.53667	8.41667	3.07	-0.180236	Down	0.296441	-1.45501	Down	0.766232	-1.63525	Down	0.831056	chitinase 6-like
Cs7g29470	15.01	13.26	27.2833	-0.178843	Down	0.350974	1.04094	Up	0.829229	0.862096	Up	0.815648	methylesterase 17
Cs9g06700	9.90333	8.78667	2.12667	-0.172598	Down	0.291338	-2.04672	Down	0.818109	-2.21932	Down	0.862597	primary amine oxidase-like
Cs3g27810	0.24	0.213333	6.02333	-0.169925	Down	0.0871873	4.81938	Up	0.842577	4.64946	Up	0.867387	uncharacterized transporter YBR287W-like
Cs2g07720	58.2467	52.15	281.217	-0.159508	Down	0.43422	2.43094	Up	0.913079	2.27143	Up	0.913617	glucose-6-phosphate phosphate translocator 2, chloroplastic
Cs1g14960	7.15333	6.42	19.3167	-0.156042	Down	0.239889	1.5892	Up	0.861814	1.43316	Up	0.865745	pyridoxal biosynthesis
Cs4g12020	60.3967	54.2367	16.9033	-0.1552	Down	0.434623	-1.68196	Down	0.890602	-1.83716	Down	0.901993	spindle pole body component
Cs7g12930	11.87	10.7033	21.8667	-0.14926	Down	0.285491	1.03067	Up	0.816615	0.881413	Up	0.808171	BRO1 domain-containing BROX
Cs4g06150	4.65	4.22333	10.6867	-0.138849	Down	0.185454	1.33936	Up	0.78779	1.20051	Up	0.800702	Cytokinin dehydrogenase 7
Cs5g05260	50.0067	45.5933	16.4	-0.133298	Down	0.373787	-1.47513	Down	0.878678	-1.60842	Down	0.893714	U-box domain-containing 19-like
Cs3g18690	1039.88	948.857	346.07	-0.13216	Down	0.408249	-1.45513	Down	0.885448	-1.58729	Down	0.896227	heavy metal-associated isoprenylated plant 26-like
Cs2g24730	78.13	71.4267	36.7833	-0.129414	Down	0.389188	-0.957411	Down	0.839759	-1.08682	Down	0.864897	uncharacterized protein LOC102614992 isoform X1
Cs2g08320	107.29	98.2567	47.16	-0.126888	Down	0.39622	-1.05899	Down	0.853903	-1.18588	Down	0.873479	CSC1 ERD4
Cs4g15930	22.31	20.4733	61.3467	-0.123945	Down	0.304415	1.58324	Up	0.8875	1.45929	Up	0.886253	proline-rich receptor kinase PERK1
Cs6g10710	11.8267	10.8567	27.3733	-0.123462	Down	0.24825	1.33419	Up	0.858192	1.21073	Up	0.86234	galacturonosyltransferase 7 isoform X1
Cs7g18350	45.9067	42.1567	95.56	-0.122943	Down	0.350595	1.18065	Up	0.866218	1.0577	Up	0.862324	UDP-D-apiose UDP-D-xylose synthase 2
Cs7g11500	7.72333	7.09333	18.1633	-0.12276	Down	0.210355	1.35649	Up	0.841443	1.23373	Up	0.847893	inactive purple acid phosphatase 1
Cs8g04460	11.26	10.3567	22.1767	-0.120647	Down	0.241339	1.09848	Up	0.827222	0.977836	Up	0.826432	prolyl 4-hydroxylase 9
Cs1g21810	7.89	7.27	26.1767	-0.11807	Down	0.209087	1.84825	Up	0.884973	1.73018	Up	0.891596	UPF0553 -like
Cs5g29860	3.6	3.32667	13.4167	-0.11392	Down	0.14772	2.01188	Up	0.859678	1.89796	Up	0.872934	inorganic phosphate transporter 1-4
orange1.1t01735	14.82	13.6967	33.64	-0.113721	Down	0.253801	1.29635	Up	0.862044	1.18263	Up	0.864443	boron transporter 2
Cs5g17900	3.31667	3.07333	10.2367	-0.10993	Down	0.141811	1.73587	Up	0.818943	1.62594	Up	0.837685	12-oxophytodienoate reductase 2-like
Cs5g03420	80.8667	75.0367	152.85	-0.107949	Down	0.349235	1.02645	Up	0.852686	0.9185	Up	0.843133	BTB POZ domain-containing At5g41330
Cs1g20920	89.1167	82.82	195.55	-0.105716	Down	0.351073	1.23949	Up	0.872145	1.13377	Up	0.870149	phosphoenolpyruvate carboxykinase [ATP]-like
Cs5g11570	17.48	16.25	40.65	-0.105265	Down	0.261881	1.32282	Up	0.867413	1.21755	Up	0.870164	diacylglycerol kinase 1-like
Cs3g05115	108.31	100.76	246.667	-0.104243	Down	0.335042	1.29164	Up	0.875423	1.1874	Up	0.874485	uncharacterized protein LOC102578057
Cs1g22660	42.9667	40.0033	89.1567	-0.103098	Down	0.307263	1.15622	Up	0.864418	1.05312	Up	0.860766	Heat shock factor HSF24
orange1.1t01744	10.8533	10.1167	4.26333	-0.101404	Down	0.213514	-1.24668	Down	0.769226	-1.34808	Down	0.818773	short-chain dehydrogenase reductase 3b-like
Cs3g16240	3.19	2.97667	22.5567	-0.0998587	Down	0.133572	2.92178	Up	0.903812	2.82193	Up	0.912172	uncharacterized protein
Cs2g01370	41.98	39.4533	16.3667	-0.089555	Down	0.284033	-1.26939	Down	0.863423	-1.35894	Down	0.879215	ATP-dependent 6-phosphofructokinase 2
Cs8g03560	8.23333	7.82333	23.4433	-0.0736932	Down	0.158655	1.58332	Up	0.869879	1.50963	Up	0.876975	uncharacterized protein LOC102617316
Cs3g22470	18.7367	17.9667	44.0033	-0.0605415	Down	0.185842	1.29229	Up	0.866693	1.23175	Up	0.871466	leucine-rich repeat receptor-like tyrosine- kinase At2g41820
Cs9g18020	89.9133	86.9433	36.8	-0.0484597	Down	0.212428	-1.24037	Down	0.869764	-1.28883	Down	0.878928	phosphatase 2C 51
Cs3g24230	35.3233	34.2233	78.3733	-0.0456412	Down	0.188355	1.19538	Up	0.866585	1.14974	Up	0.869968	allene oxide synthase
Cs3g16480	3.68	3.57333	10.22	-0.0424353	Down	0.101851	1.51605	Up	0.800763	1.47362	Up	0.823064	lipase ROG1-like
Cs6g21080	34.06	33.0933	2.78667	-0.0415378	Down	0.168983	-3.56993	Down	0.919198	-3.61147	Down	0.926921	uncharacterized protein LOC102631262
Cs6g05890	85.4633	83.1867	221.337	-0.0389533	Down	0.185956	1.41182	Up	0.881917	1.37286	Up	0.884717	heat shock cognate 70 kDa 2
orange1.1t02582	12.4133	12.1233	26.0667	-0.0341041	Down	0.122226	1.10442	Up	0.835286	1.07032	Up	0.847916	Non-specific phospholipase C6
Cs5g06260	17.6633	17.2967	34.8733	-0.0302636	Down	0.12897	1.01163	Up	0.834674	0.981367	Up	0.841317	manganese-dependent ADP-ribose CDP-alcohol diphosphatase
Cs5g03240	21.2533	20.8133	41.7733	-0.0301811	Down	0.133701	1.00507	Up	0.839215	0.974893	Up	0.843058	fringe-related family
Cs6g04470	216.83	213.073	464.713	-0.0252143	Down	0.166264	1.12499	Up	0.863637	1.09978	Up	0.868159	polyubiquitin 3
orange1.1t01462	5.03	4.97333	11.66	-0.0163453	Down	0.0865266	1.22928	Up	0.786281	1.21294	Up	0.811963	NADH dehydrogenase [ubiquinone] 1 alpha subcomplex subunit 13-B
Cs3g19060	44.87	44.3967	102.27	-0.0152998	Down	0.12209	1.20386	Up	0.86801	1.18856	Up	0.873358	nitrate reductase [NADH]-like
Cs3g16540	71.3933	70.7767	154.86	-0.0125155	Down	0.105937	1.12962	Up	0.863361	1.1171	Up	0.869143	inositol-tetrakisphosphate 1-kinase 2-like isoform X1
Cs2g12940	14.6667	14.5567	29.7033	-0.010861	Down	0.0893212	1.02894	Up	0.831365	1.01808	Up	0.844329	serine threonine- kinase At1g18390 isoform X2
Cs5g30720	24.1333	24.12	49.7033	-0.000797289	Down	0.0709892	1.04311	Up	0.845747	1.04232	Up	0.856104	heat stress transcription factor A-6b
Cs7g29730	40.3467	40.6033	87.02	0.00914868	Up	0.0989961	1.09975	Up	0.857955	1.1089	Up	0.867115	hypothetical protein CICLE_v10032642mg
Cs3g23680	8.13333	8.22333	22.79	0.0158766	Up	0.092207	1.47061	Up	0.861117	1.48648	Up	0.874939	phosphatase 2C 12
Cs2g10080	19.0133	19.23	41.9367	0.0163473	Up	0.107714	1.12485	Up	0.85228	1.1412	Up	0.865041	reticuline oxidase
Cs6g18380	7.33333	7.42	32.4267	0.0169501	Up	0.092207	2.12769	Up	0.898168	2.14464	Up	0.90636	serine threonine- kinase At1g18390 isoform X2
orange1.1t01781	41.0033	41.6667	12.06	0.0231525	Up	0.127208	-1.78866	Down	0.892103	-1.76551	Down	0.898399	Auxin-responsive IAA30
Cs5g04120	6.97667	7.09333	15.4233	0.0239258	Up	0.0966495	1.12058	Up	0.8028	1.1445	Up	0.829391	ABC transporter A family member 2-like
Cs5g22180	6.52333	6.64667	15.5033	0.0270217	Up	0.100917	1.22188	Up	0.816301	1.2489	Up	0.840152	Phosphatase 2C 66 isoform 1
orange1.1t04712	56.3167	57.65	28.6733	0.0337587	Up	0.156923	-1.00761	Down	0.84492	-0.973852	Down	0.846463	timing of cab 1, partial
Cs1g14970	15.4	15.7767	52.7533	0.0348621	Up	0.129646	1.74147	Up	0.892968	1.77633	Up	0.900185	pyridoxal biosynthesis
Cs6g07690	690.773	710.393	187.177	0.0404057	Up	0.196496	-1.92422	Down	0.903491	-1.88381	Down	0.905217	hypothetical protein CICLE_v10012862mg
Cs4g03200	169.193	174.857	397.903	0.0475001	Up	0.219324	1.18625	Up	0.869656	1.23375	Up	0.876831	xyloglucan endotransglucosylase hydrolase 23
Cs3g21500	405.487	421.247	135.233	0.0550108	Up	0.248584	-1.63921	Down	0.894132	-1.5842	Down	0.896023	abscisic stress-ripening 2-like
Cs9g08000	82.7567	86.6467	172.13	0.0662687	Up	0.260089	0.990282	Up	0.847156	1.05655	Up	0.863384	CBL-interacting serine threonine- kinase 4-like
Cs1g21390	23.92	25.0667	11.1667	0.0675528	Up	0.216879	-1.16657	Down	0.841926	-1.09902	Down	0.84862	phytosulfokines 3-like
Cs6g08900	65.3867	69.1067	29.81	0.0798284	Up	0.279393	-1.21303	Down	0.866448	-1.1332	Down	0.867614	phosphatidyl ethanolamine binding , partial
Cs3g14940	2.83333	3	9.42333	0.0824622	Up	0.121368	1.65127	Up	0.801636	1.73374	Up	0.836058	calmodulin-binding 60-C
Cs2g28050	18.6533	19.86	7.77	0.0904322	Up	0.242235	-1.35388	Down	0.845862	-1.26345	Down	0.851942	phosphoglucan phosphatase LSF1, chloroplastic isoform X1
Cs5g08360	27.4633	29.37	82.9367	0.0968365	Up	0.28357	1.49767	Up	0.884582	1.5945	Up	0.894623	ethylene-responsive transcription factor 2-like
Cs8g16190	9.15667	9.80667	25.71	0.0989403	Up	0.203505	1.39049	Up	0.860091	1.48944	Up	0.877891	hypothetical protein CICLE_v10029727mg
Cs6g15290	1.92333	2.06333	11.28	0.101368	Up	0.11726	2.45072	Up	0.860574	2.55209	Up	0.882121	pleiotropic drug resistance 2-like
Cs7g24740	37.0167	40.05	14.22	0.113627	Up	0.324312	-1.49388	Down	0.877567	-1.38025	Down	0.879011	uncharacterized protein LOC102623760
Cs3g25420	22.6533	24.6267	52.0867	0.120498	Up	0.310301	1.08069	Up	0.850871	1.20119	Up	0.871163	beta-galactosidase 5
Cs8g02840	25.0133	27.2333	111.84	0.122676	Up	0.319148	2.03799	Up	0.904953	2.16067	Up	0.911506	transporter mch1
Cs4g01630	12.35	13.45	50.7533	0.123095	Up	0.259815	1.9159	Up	0.898145	2.03899	Up	0.907162	calmodulin binding ,
Cs1g02900	26.44	28.8367	14.1	0.125182	Up	0.336819	-1.03221	Down	0.830331	-0.907027	Down	0.822164	senescence-associated family
Cs3g12220	4.62667	5.05333	17.3967	0.127262	Up	0.182956	1.7835	Up	0.866509	1.91077	Up	0.885965	uncharacterized protein LOC102631218 isoform X1
orange1.1t02758	56.39	62.28	19.7567	0.14333	Up	0.401368	-1.65643	Down	0.890786	-1.5131	Down	0.888326	CBL-interacting serine threonine- kinase 25-like
Cs2g08280	9.94333	10.99	20.3967	0.14439	Up	0.26829	0.892142	Up	0.787016	1.03653	Up	0.83272	BAG family molecular chaperone regulator 2-like
Cs3g12730	13.7	15.1667	27.8667	0.146728	Up	0.31005	0.877636	Up	0.804385	1.02436	Up	0.842778	disease resistance At4g27220-like
Cs2g04260	13.2133	14.68	39.4933	0.151858	Up	0.31005	1.42776	Up	0.873493	1.57961	Up	0.890899	serine threonine- kinase HT1-like
Cs7g02900	12.1933	13.55	34.49	0.1522	Up	0.302107	1.34789	Up	0.865988	1.50009	Up	0.883778	Hydroxyproline-rich glyco family ,
Cs8g02770	78.1933	86.9067	37.7967	0.152421	Up	0.429968	-1.20121	Down	0.867213	-1.04879	Down	0.860221	amino acid permease 3-like
Cs9g14650	6.42	7.18667	16.9733	0.162749	Up	0.245113	1.23988	Up	0.825912	1.40262	Up	0.858026	uncharacterized protein LOC102630099
Cs8g04160	5.41	6.08	14.58	0.168443	Up	0.234201	1.26185	Up	0.814846	1.43029	Up	0.850701	beta-D-xylosidase 5 isoform X2
Cs7g19420	92.61	104.29	38.9433	0.171361	Up	0.46831	-1.42115	Down	0.881006	-1.24979	Down	0.876483	hypothetical protein CICLE_v10032920mg
Cs5g25090	12.09	13.6467	41.6333	0.174734	Up	0.330364	1.60919	Up	0.88482	1.78392	Up	0.898701	Cellulose synthase D3
Cs3g20800	6.03667	6.84333	14.5033	0.180947	Up	0.257962	1.08361	Up	0.789819	1.26456	Up	0.836459	alcohol dehydrogenase
Cs3g15780	11.6667	13.25	33.87	0.1836	Up	0.338482	1.35402	Up	0.865621	1.53762	Up	0.886094	Syntaxin t-SNARE family ,
Cs8g20020	20.91	23.76	47.2333	0.184342	Up	0.405902	0.991271	Up	0.83763	1.17561	Up	0.869029	Tetratricopeptide repeat-like superfamily
Cs2g13800	65.92	74.91	17.9867	0.184442	Up	0.47743	-2.05823	Down	0.904011	-1.87379	Down	0.903083	heavy metal-associated isoprenylated plant 26
Cs4g13600	8.46667	9.63	17.16	0.185742	Up	0.305258	0.833442	Up	0.756789	1.01918	Up	0.818917	graves disease carrier
Cs2g25850	28.9033	33.0167	65.8233	0.191959	Up	0.449082	0.995405	Up	0.845341	1.18736	Up	0.871928	uncharacterized serine-rich
Cs7g20870	4.54667	5.22	10.7167	0.199241	Up	0.24219	1.03773	Up	0.742874	1.23698	Up	0.805303	receptor kinase At3g47110-like
Cs3g12210	3.34333	3.94	10.4633	0.236908	Up	0.237709	1.40907	Up	0.792431	1.64598	Up	0.841219	paramyosin-like isoform X1
Cs1g14950	8.71333	10.2967	18.2733	0.240881	Up	0.369656	0.827562	Up	0.762655	1.06844	Up	0.831631	pyridoxal biosynthesis
Cs7g03800	6.58333	7.78	16.3767	0.240952	Up	0.329346	1.0738	Up	0.800334	1.31475	Up	0.84924	zinc finger family
Cs8g14360	118.817	141.5	361.84	0.252065	Up	0.582912	1.35455	Up	0.879275	1.60661	Up	0.896999	dnaJ homolog
Cs4g15710	358.74	427.567	195.153	0.253211	Up	0.587909	-1.13154	Down	0.864556	-0.878331	Down	0.838729	hypothetical protein CISIN_1g034610mg
Cs1g19930	34.1333	40.7033	18.0467	0.253966	Up	0.544334	-1.17341	Down	0.856775	-0.919449	Down	0.831404	lanC GCL1
Cs6g09420	5.70667	6.82667	32.3067	0.258533	Up	0.32498	2.24258	Up	0.90045	2.50111	Up	0.912285	WRKY transcription factor 33
Cs6g07700	416.94	499.177	218.283	0.259711	Up	0.5993	-1.19335	Down	0.869756	-0.933638	Down	0.845509	hypothetical protein CICLE_v10012964mg
Cs7g16850	12.2033	14.7167	30.85	0.270176	Up	0.45515	1.06782	Up	0.837339	1.338	Up	0.873577	Cytoplasmic dynein 1 light intermediate chain 1
Cs6g06040	28.5133	34.5333	12.2	0.276353	Up	0.564557	-1.50111	Down	0.875484	-1.22476	Down	0.863898	uncharacterized protein LOC102623760
Cs1g06310	19.77	23.9933	10.3767	0.279321	Up	0.530338	-1.20929	Down	0.843634	-0.92997	Down	0.811236	Dynein light chain LC6, flagellar outer arm
orange1.1t05092	97.59	118.513	38.65	0.280244	Up	0.613197	-1.61651	Down	0.891819	-1.33626	Down	0.88203	hypothetical protein CICLE_v10013661mg
Cs2g02690	35.6767	43.6267	156.243	0.290229	Up	0.592169	1.84051	Up	0.900129	2.13074	Up	0.911438	uncharacterized membrane -like
Cs2g08020	12.2433	15	2.45	0.292966	Up	0.48065	-2.61411	Down	0.883832	-2.32114	Down	0.882129	transmembrane ,
Cs3g21340	12.4467	15.28	5.70333	0.295885	Up	0.489832	-1.42177	Down	0.834107	-1.12588	Down	0.808474	trihelix transcription factor GT-2-like
Cs4g09460	23.2567	28.5567	48.24	0.296183	Up	0.568795	0.756402	Up	0.801329	1.05259	Up	0.857194	glycerophosphoryl diester phosphodiesterase 2
Cs6g19370	14.9067	18.34	7.16	0.299036	Up	0.518211	-1.35696	Down	0.842087	-1.05793	Down	0.814785	---NA---
orange1.1t00544	197.33	242.997	98.89	0.300326	Up	0.636868	-1.29704	Down	0.876151	-0.996714	Down	0.856217	homeobox-leucine zipper ATHB-7
Cs7g03720	38.4433	47.61	82.3467	0.308531	Up	0.61647	0.790446	Up	0.814923	1.09898	Up	0.86607	(R)-mandelonitrile lyase-like
Cs7g29980	1.69333	2.10333	12.7967	0.312812	Up	0.205442	2.60502	Up	0.874244	2.91783	Up	0.895886	hypothetical protein CICLE_v10033100mg
Cs8g15870	3.57	4.44667	18.94	0.3168	Up	0.302843	2.09064	Up	0.882063	2.40744	Up	0.90216	U-box domain-containing 44-like
Cs1g07330	65.13	81.3367	138.57	0.320584	Up	0.643793	0.768637	Up	0.814708	1.08922	Up	0.866297	metallothionein
Cs5g05300	1.17667	1.47333	11.3067	0.324378	Up	0.17786	2.94002	Up	0.87138	3.2644	Up	0.894161	DNA binding ,
Cs4g14980	21.08	26.42	12.57	0.325756	Up	0.589617	-1.07165	Down	0.831526	-0.74589	Down	0.780588	Phosphatase 2C family , isoform 1
Cs5g29090	23.31	29.2767	47.63	0.328802	Up	0.600196	0.702119	Up	0.788127	1.03092	Up	0.854326	Tetratricopeptide repeat-like superfamily , isoform 1
Cs5g13670	79.62	100.227	166.59	0.332064	Up	0.655579	0.733035	Up	0.808176	1.0651	Up	0.864489	WRKY DNA-binding
Cs5g09320	33.67	42.3967	78.5133	0.332487	Up	0.628461	0.888987	Up	0.830883	1.22147	Up	0.874395	hsp70-Hsp90 organizing 3-like
Cs5g09870	95.7533	120.597	58.87	0.332795	Up	0.657721	-1.03459	Down	0.851981	-0.70179	Down	0.809337	geraniol 8-hydroxylase-like
Cs2g02310	1.60333	2.04333	9.57333	0.34985	Up	0.216727	2.2281	Up	0.836381	2.57795	Up	0.870724	DUF506 family
Cs4g07380	8.22333	10.5467	17.3433	0.358992	Up	0.482989	0.717594	Up	0.728231	1.07659	Up	0.829572	flavonoid 3 -monooxygenase-like
Cs4g15820	75.8167	97.7667	24.88	0.366828	Up	0.683776	-1.97436	Down	0.902717	-1.60753	Down	0.895387	heat stress transcription factor C-1
Cs8g14350	26.54	34.5867	79.51	0.382048	Up	0.653635	1.20092	Up	0.866716	1.58297	Up	0.894486	dnaJ homolog
Cs4g07300	11.67	15.2233	32.4933	0.38348	Up	0.562977	1.09386	Up	0.84175	1.47734	Up	0.881735	YLS2-like
Cs9g04980	179.617	234.787	90.65	0.386429	Up	0.701447	-1.37297	Down	0.879995	-0.986542	Down	0.852623	inactive beta-amylase 9
Cs9g01620	3.54667	4.64	9.30667	0.387661	Up	0.350116	1.00414	Up	0.712563	1.3918	Up	0.804728	boron transporter
Cs6g07200	63.4633	83.6533	19.05	0.3985	Up	0.699481	-2.13463	Down	0.90611	-1.73613	Down	0.899912	Proteasome inhibitor-related
Cs8g18260	132.367	174.91	453.717	0.402073	Up	0.706049	1.37518	Up	0.880968	1.77725	Up	0.902962	heat shock cognate 70 kDa 2-like
Cs4g18250	34.64	45.8267	95.02	0.403748	Up	0.682842	1.05204	Up	0.852785	1.45579	Up	0.887554	transcription factor MYB82-like
Cs6g15570	6.36	8.43667	17.26	0.407646	Up	0.477575	1.03269	Up	0.798818	1.44033	Up	0.861363	plant T22K18-16 ,
orange1.1t05321	17.7533	23.5833	7.69	0.409678	Up	0.639852	-1.61671	Down	0.871732	-1.20703	Down	0.844859	ribonuclease H At1g65750-like
Cs1g21130	351.87	467.703	917.127	0.410551	Up	0.713226	0.971527	Up	0.846498	1.38208	Up	0.885617	xyloglucan endotransglucosylase hydrolase
orange1.1t00538	11.7233	15.6	5.96667	0.412163	Up	0.587499	-1.38655	Down	0.832973	-0.974386	Down	0.771658	Translation initiation factor IF-2
Cs9g06310	67.06	89.3967	156.577	0.414769	Up	0.706019	0.808576	Up	0.821869	1.22334	Up	0.875817	Odontogenic ameloblast-associated
Cs7g04150	4.32333	5.85333	10.4367	0.437114	Up	0.423011	0.834331	Up	0.68729	1.27145	Up	0.805591	Kinase 2B isoform 1
Cs8g18210	6.10667	8.27333	13.5667	0.438084	Up	0.494016	0.713526	Up	0.693187	1.15161	Up	0.8195	kinase 2A, chloroplastic-like
Cs6g21340	29.5733	40.1967	13.6433	0.442779	Up	0.700043	-1.55888	Down	0.881289	-1.1161	Down	0.856762	ATP-dependent zinc metalloprotease FTSH 6, chloroplastic
Cs5g08670	20.73	28.3133	41.84	0.449761	Up	0.682007	0.563401	Up	0.742897	1.01316	Up	0.849891	1-phosphatidylinositol-4,5-bisphosphate phosphodiesterase delta-1
Cs5g17260	61.0333	83.57	39.9667	0.453388	Up	0.725786	-1.06419	Down	0.853038	-0.6108	Down	0.784811	uncharacterized protein LOC102630953
Cs9g06710	44.6567	61.1633	18.3567	0.453791	Up	0.719909	-1.73636	Down	0.894109	-1.28257	Down	0.874606	primary amine oxidase
Cs7g31930	48.3533	66.83	114.213	0.466881	Up	0.730768	0.773163	Up	0.813858	1.24004	Up	0.876461	ultraviolet-B receptor UVR8-like isoform X2
Cs2g16470	12.9367	17.9267	27.0967	0.470641	Up	0.644902	0.596008	Up	0.731976	1.06665	Up	0.849119	3-ketoacyl- synthase 4-like
Cs3g23010	38.0567	52.9367	24.08	0.476118	Up	0.729538	-1.13643	Down	0.85823	-0.660314	Down	0.788095	isoflavone 2 -hydroxylase-like
Cs2g26630	23.9333	33.3133	67.0933	0.477078	Up	0.709421	1.01007	Up	0.846551	1.48715	Up	0.887933	dnaJ homolog subfamily B member 1
Cs5g09370	42.2133	58.8967	26.3267	0.480487	Up	0.732613	-1.16166	Down	0.861416	-0.681174	Down	0.795511	21 kDa protein-like
Cs7g07640	147.753	206.713	473.41	0.484441	Up	0.744893	1.19546	Up	0.870407	1.6799	Up	0.900207	cation transport regulator 2
Cs2g12850	3.74	5.23667	21.4367	0.485611	Up	0.42813	2.03336	Up	0.885057	2.51897	Up	0.906753	Core-2 I-branching beta-1,6-N-acetylglucosaminyltransferase family isoform 1
Cs9g05120	5.99333	8.40667	19.48	0.488175	Up	0.526974	1.21239	Up	0.832782	1.70056	Up	0.8829	uncharacterized transmembrane DDB_G0290641
Cs9g07980	1.57	2.22667	7.25667	0.504121	Up	0.282711	1.70442	Up	0.766201	2.20854	Up	0.82871	U-box domain-containing 43-like
Cs7g12540	4.84333	6.88333	15.7333	0.507107	Up	0.496985	1.19265	Up	0.814257	1.69975	Up	0.874016	phospholipid-transporting ATPase 9
Cs2g16260	117.623	167.33	282.81	0.508522	Up	0.755191	0.757137	Up	0.814839	1.26566	Up	0.878943	isoflavone reductase homolog
Cs2g18830	43.04	61.4667	90.2233	0.514126	Up	0.745592	0.553696	Up	0.758252	1.06782	Up	0.863308	Heavy metal transport detoxification superfamily ,
Cs5g03330	20.49	29.36	55.36	0.518932	Up	0.718754	0.914992	Up	0.829987	1.43392	Up	0.884361	serine arginine-rich splicing factor SR45a-like
Cs4g15130	3.58333	5.17333	0.01	0.529792	Up	0.446485	-9.01495	Down	0.870828	-8.48516	Down	0.83375	GPN-loop GTPase 1
Cs1g21370	19.1867	27.7167	11.5733	0.53065	Up	0.719286	-1.25995	Down	0.853321	-0.7293	Down	0.768381	basic leucine zipper 43-like
Cs3g13370	7.34333	10.67	16.1033	0.539053	Up	0.601753	0.593799	Up	0.672793	1.13285	Up	0.830995	disease resistance RGA3-like isoform X1
Cs1g19130	16.6133	24.3933	11.4033	0.554145	Up	0.717987	-1.09703	Down	0.83207	-0.542886	Down	0.686584	EARLY FLOWERING 3-like
Cs7g13840	22.8833	33.6167	47.8	0.554879	Up	0.740139	0.507834	Up	0.728821	1.06271	Up	0.858495	Nicotinamidase 2
Cs1g06360	50.8333	74.8	118.623	0.557263	Up	0.766764	0.665278	Up	0.793648	1.22254	Up	0.875386	chlorophyll a-b binding 13, chloroplastic
Cs5g15940	110.39	163.047	244.05	0.562675	Up	0.772383	0.581892	Up	0.773545	1.14457	Up	0.871178	zinc finger CONSTANS-LIKE 1-like isoform X2
Cs7g21230	42.73	63.1467	225.217	0.563457	Up	0.764463	1.83454	Up	0.900404	2.39799	Up	0.916114	glycosyltransferase family 64 C5
Cs3g21230	2.68333	3.97333	10.8767	0.566324	Up	0.409486	1.45281	Up	0.801552	2.01914	Up	0.863505	vacuolar iron transporter homolog 1-like
orange1.1t04938	269.213	401.14	181.407	0.575356	Up	0.780729	-1.14488	Down	0.865621	-0.569522	Down	0.780815	hypothetical protein CICLE_v10009423mg
Cs2g19040	321.033	478.357	237.11	0.575364	Up	0.780904	-1.01253	Down	0.852265	-0.437167	Down	0.734237	E3 ubiquitin- ligase XERICO
orange1.1t02808	102.48	153.247	215.553	0.580513	Up	0.779119	0.492189	Up	0.741365	1.0727	Up	0.864754	rRNA biogenesis RRP36-like
Cs7g06320	16.4767	24.71	42.71	0.584671	Up	0.73237	0.789479	Up	0.80378	1.37415	Up	0.879866	WRKY transcription factor 40 isoform X2
Cs1g20470	7.19333	10.9533	17.2	0.606638	Up	0.6397	0.651039	Up	0.70433	1.25768	Up	0.847182	U-box domain-containing 50
orange1.1t05396	31.7767	48.4367	21.95	0.608132	Up	0.774654	-1.14188	Down	0.856959	-0.533747	Down	0.739375	abscisic stress-ripening 2-like
Cs5g31230	26.37	40.27	19.0267	0.610808	Up	0.769209	-1.08168	Down	0.846222	-0.470875	Down	0.699555	Time for coffee, isoform 1
Cs6g15870	11.6833	17.9433	24.87	0.618996	Up	0.715572	0.470959	Up	0.664568	1.08995	Up	0.848794	polyamine oxidase 4
Cs3g19360	85.03	131.023	32.9133	0.62378	Up	0.789455	-1.99308	Down	0.903843	-1.3693	Down	0.883392	chalcone synthase
Cs3g14440	1396.41	2164.57	1059.62	0.632356	Up	0.794535	-1.03054	Down	0.854417	-0.39818	Down	0.715038	Auxin-repressed kDa
Cs5g09220	29.8833	46.5333	16.6767	0.638923	Up	0.78177	-1.48043	Down	0.878946	-0.84151	Down	0.815731	acid beta-fructofuranosidase-like
Cs6g05860	8.47333	13.2533	17.7	0.645354	Up	0.686616	0.417394	Up	0.590038	1.06275	Up	0.82815	X-linked retinitis pigmentosa GTPase regulator-interacting 1-like
Cs6g02010	12.3833	19.3933	9.48333	0.647161	Up	0.734163	-1.03209	Down	0.808383	-0.384934	Down	0.545246	ubiquitin-like-specific protease ESD4-like
Cs2g26323	16.68	26.25	36.59	0.654198	Up	0.760248	0.479132	Up	0.701366	1.13333	Up	0.862075	expansin-like B1-like
Cs1g13640	45.58	72.15	35.4833	0.662598	Up	0.794672	-1.02386	Down	0.848068	-0.361259	Down	0.667264	pleiotropic drug resistance 1-like
Cs6g07770	12.0467	19.1067	8.77667	0.665442	Up	0.738749	-1.12233	Down	0.820567	-0.456889	Down	0.593466	8-amino-7-oxononanoate synthase
Cs6g21520	8.00667	12.7733	4.92	0.673861	Up	0.689844	-1.3764	Down	0.813131	-0.702543	Down	0.634414	NAC12 L-
Cs9g07750	99.2833	159.23	258.517	0.681489	Up	0.803436	0.699145	Up	0.803045	1.38063	Up	0.885307	ATP sulfurylase 1, chloroplastic
Cs1g06760	60.2733	96.87	28.03	0.68453	Up	0.801332	-1.78908	Down	0.89764	-1.10455	Down	0.864648	NAC domain-containing 72
orange1.1t04018	4.44667	7.17667	11.04	0.69059	Up	0.590286	0.621354	Up	0.623658	1.31194	Up	0.8167	eukaryotic translation initiation factor 5B-like isoform X2
Cs5g10850	23.8967	38.6	17.5467	0.691791	Up	0.788452	-1.1374	Down	0.852632	-0.445612	Down	0.679895	photosynthetic NDH subunit of subcomplex B 4, chloroplastic
orange1.1t03043	10.0067	16.1833	33.6533	0.693547	Up	0.727624	1.05624	Up	0.838901	1.74979	Up	0.896272	ultraviolet-B receptor UVR8-like isoform X3
Cs4g08900	63.9	103.84	33.6633	0.700474	Up	0.805645	-1.62511	Down	0.891873	-0.924638	Down	0.840182	retrotransposon 1
Cs3g24160	3.83333	6.28333	11.1	0.712931	Up	0.569326	0.820958	Up	0.694535	1.53389	Up	0.836459	transcription factor KAN4
Cs3g06180	198.603	325.727	412.227	0.713772	Up	0.810635	0.339776	Up	0.658212	1.05355	Up	0.862597	chlorophyll a-b binding 8, chloroplastic
Cs4g18310	94.1433	154.623	442.46	0.715827	Up	0.81144	1.51679	Up	0.88848	2.23262	Up	0.91311	heat shock factor HSF30 isoform X1
Cs3g15420	12.76	21	10.0133	0.718761	Up	0.762147	-1.06847	Down	0.819441	-0.349706	Down	0.524458	psbP domain-containing 1, chloroplastic-like
Cs2g02980	130.34	214.753	336.307	0.720401	Up	0.812085	0.647097	Up	0.792277	1.3675	Up	0.884913	5 -adenylylsulfate reductase 1, chloroplastic-like
Cs3g24060	6.91	11.41	4.1	0.723541	Up	0.688963	-1.4766	Down	0.810098	-0.753062	Down	0.621375	60S ribosomal L11
Cs2g24030	25.3933	41.98	9.73667	0.725252	Up	0.799547	-2.1082	Down	0.901323	-1.38295	Down	0.871981	zinc finger CONSTANS-LIKE 6
Cs8g15890	133.593	220.973	337.74	0.726024	Up	0.813817	0.612041	Up	0.782107	1.33807	Up	0.883302	asparagine-rich zinc finger AZF1-like
Cs6g12930	57.5967	95.44	140.987	0.728609	Up	0.811166	0.562893	Up	0.764891	1.2915	Up	0.87976	serine arginine-rich SC35-like splicing factor SCL33 isoform X3
orange1.1t00956	41.0533	68.3367	123.597	0.735161	Up	0.810506	0.854908	Up	0.827008	1.59007	Up	0.895357	axoneme-associated mst101(2)-like
Cs7g03150	360.53	601.86	300.313	0.739309	Up	0.816649	-1.00296	Down	0.851453	-0.263651	Down	0.611046	HAP3
Cs7g14710	40.6033	68.2367	33.51	0.748949	Up	0.812381	-1.02596	Down	0.84855	-0.277006	Down	0.59106	Vacuolar sorting-associated 62
Cs5g04910	2.58333	4.36	13.9667	0.755094	Up	0.501397	1.67959	Up	0.846728	2.43468	Up	0.891701	vegetative incompatibility HET-E-1
Cs1g08270	6.96	11.9033	4.24	0.774206	Up	0.711001	-1.48923	Down	0.816271	-0.715023	Down	0.610145	amino-acid permease BAT1 homolog
orange1.1t02887	244.59	420.197	739.19	0.780699	Up	0.823233	0.814881	Up	0.823692	1.59558	Up	0.896545	Response to low sulfur 3,
Cs4g08270	6.60667	11.36	3.53667	0.781968	Up	0.706596	-1.6835	Down	0.826885	-0.901532	Down	0.655891	E3 ubiquitin- ligase At4g11680
Cs7g31110	23.4933	40.4333	19.9267	0.783294	Up	0.808736	-1.02084	Down	0.839544	-0.237551	Down	0.497344	EARLY FLOWERING 4-like
Cs7g03730	4.03333	6.94333	10.98	0.783656	Up	0.61584	0.661178	Up	0.639204	1.44483	Up	0.828044	Ribosomal L18p L5e family isoform 1
orange1.1t04496	62.8233	108.26	53.49	0.785128	Up	0.822269	-1.01716	Down	0.850495	-0.232031	Down	0.556416	D-3-phosphoglycerate dehydrogenase 2, chloroplastic-like
Cs2g19020	55.2867	95.8367	36.7367	0.793646	Up	0.821722	-1.38336	Down	0.878601	-0.589711	Down	0.777447	RRP15 isoform X2
Cs1g03280	13.35	23.21	28.7233	0.797907	Up	0.788437	0.307477	Up	0.559872	1.10538	Up	0.855113	ethylene-responsive transcription factor 13-like
Cs2g14140	13.2633	23.1933	11.49	0.806267	Up	0.790457	-1.01333	Down	0.817657	-0.207065	Down	0.383915	CASP RCOM_1446020
Cs2g06200	4.45	7.78333	13.6	0.806583	Up	0.647826	0.805147	Up	0.722702	1.61173	Up	0.860031	allantoinase
Cs2g04900	36.4867	63.9367	77.7267	0.809274	Up	0.821897	0.281766	Up	0.589219	1.09104	Up	0.864882	transcription factor bHLH30-like
Cs7g09010	5	8.76333	12.19	0.809552	Up	0.670699	0.476146	Up	0.568718	1.2857	Up	0.824116	cysteine-rich receptor kinase 2
Cs2g19380	75.5833	132.857	62.25	0.813731	Up	0.826248	-1.09372	Down	0.85846	-0.279994	Down	0.617364	hypothetical protein CICLE_v10017197mg
Cs8g02760	9.93667	17.4933	6.39333	0.815971	Up	0.769953	-1.45216	Down	0.846115	-0.636194	Down	0.650268	amino acid permease 3-like
Cs3g25000	162.24	286.867	133.35	0.822251	Up	0.828906	-1.10516	Down	0.862136	-0.282912	Down	0.627626	DNA polymerase epsilon catalytic subunit A,
Cs8g16910	3.99333	7.06333	10.27	0.822756	Up	0.631491	0.540015	Up	0.572394	1.36277	Up	0.8139	MLO 6
Cs5g15510	24.7767	43.99	18.6	0.828193	Up	0.819034	-1.24187	Down	0.863415	-0.413679	Down	0.660007	uncharacterized serine-rich -like
Cs3g24520	7.25333	12.91	5.14667	0.831773	Up	0.73818	-1.32678	Down	0.809409	-0.495006	Down	0.517564	deSI At4g17486
Cs3g14780	7.45333	13.28	5.19	0.833297	Up	0.742288	-1.35545	Down	0.815183	-0.522151	Down	0.535915	CST complex subunit TEN1-like
Cs3g11020	18.9467	33.8033	38.0833	0.835221	Up	0.813505	0.171994	Up	0.406929	1.00722	Up	0.848158	importin subunit alpha-1-like isoform X1
Cs7g10680	12.5233	22.3533	3.15333	0.835871	Up	0.793943	-2.82554	Down	0.902564	-1.98967	Down	0.872525	cytochrome P450 78A5-like
orange1.1t05971	5.41667	9.78	14.13	0.852429	Up	0.701546	0.530855	Up	0.623405	1.38328	Up	0.845161	disease resistance RGA3-like
orange1.1t01729	7.47	13.5067	41.8433	0.854492	Up	0.749252	1.63133	Up	0.885731	2.48582	Up	0.914033	galactinol synthase 1
Cs7g06750	9.74333	17.7267	20.72	0.863434	Up	0.78019	0.225103	Up	0.432347	1.08854	Up	0.841287	ASPARTIC PROTEASE IN GUARD CELL 2-like
Cs1g06490	1.78333	3.24667	9.75667	0.864383	Up	0.464323	1.58743	Up	0.801337	2.45181	Up	0.868575	uncharacterized protein LOC102629494
Cs8g05730	12.2933	22.42	10.3933	0.86691	Up	0.799646	-1.10913	Down	0.829129	-0.242218	Down	0.411876	presequence protease 2, chloroplastic mitochondrial-like
orange1.1t03871	4.70667	8.64333	11.2533	0.876882	Up	0.687452	0.380693	Up	0.487678	1.25757	Up	0.81306	prohibitin-3, mitochondrial
Cs3g26790	11.3567	20.8733	8.32333	0.878122	Up	0.797148	-1.32643	Down	0.846804	-0.448306	Down	0.576818	F-box SKIP23-like
Cs5g10330	22.7867	42.01	64.5833	0.882543	Up	0.825891	0.620429	Up	0.774587	1.50297	Up	0.888289	F-box PP2-A12-like
Cs5g30340	15.7433	29.1033	14.4033	0.886443	Up	0.816376	-1.01478	Down	0.828486	-0.128338	Down	0.295193	U3 small nucleolar RNA-associated 18 homolog
Cs7g05590	29.3233	54.4533	22.1633	0.892971	Up	0.831602	-1.29685	Down	0.870223	-0.403874	Down	0.668135	myosin heavy chain, embryonic smooth muscle isoform
Cs4g18140	7.61667	14.2167	4.64667	0.900352	Up	0.765944	-1.61332	Down	0.84368	-0.712964	Down	0.627588	early nodulin 1
Cs2g28260	12.0467	22.5533	10.7433	0.904707	Up	0.805668	-1.0699	Down	0.823745	-0.165192	Down	0.319318	peptidyl-prolyl cis-trans isomerase CYP38, chloroplastic
Cs6g11290	10.5933	19.9	8.92333	0.909612	Up	0.799001	-1.15711	Down	0.828899	-0.247502	Down	0.395364	Mitochondrial transcription termination factor family isoform 1
Cs5g04530	4.22	7.94	10.77	0.911896	Up	0.67969	0.439807	Up	0.521412	1.3517	Up	0.818108	transcription initiation factor IIB-2-like
orange1.1t01579	13.89	26.3	11.3033	0.921016	Up	0.816338	-1.21831	Down	0.848405	-0.297298	Down	0.491025	hypothetical protein CICLE_v10017139mg
Cs2g07050	9.82333	18.6133	23.52	0.922052	Up	0.79553	0.337552	Up	0.565057	1.2596	Up	0.861394	PLANT CADMIUM RESISTANCE 8
Cs9g06620	62.7833	119.153	36.0267	0.924366	Up	0.840449	-1.72568	Down	0.896552	-0.801316	Down	0.823776	sugar transport 13-like
Cs4g19660	10.9667	20.8433	10.1733	0.926461	Up	0.805159	-1.03479	Down	0.813675	-0.108333	Down	0.229984	peptide transporter At1g52190-like isoform X2
Cs6g06310	1033.66	1981.6	925.78	0.938906	Up	0.844945	-1.09793	Down	0.861692	-0.15902	Down	0.479174	kinesin KIF22
Cs7g03460	7.26333	13.9867	5.95333	0.945348	Up	0.773409	-1.23228	Down	0.807226	-0.286934	Down	0.370437	fructose-bisphosphate aldolase-lysine N-methyltransferase, chloroplastic
Cs5g09050	13.5033	26.0867	13.02	0.949997	Up	0.820423	-1.00258	Down	0.822528	-0.0525861	Down	0.155399	nitrate transporter -like
Cs8g17200	2.17667	4.21	18.2433	0.9517	Up	0.549741	2.11548	Up	0.881527	3.06718	Up	0.910567	phosphatidylinositol transfer 1-like isoform X1
Cs2g19010	93.69	181.307	35.0433	0.952465	Up	0.84499	-2.37122	Down	0.911853	-1.41876	Down	0.885647	zinc finger CONSTANS-LIKE 9-like
Cs3g06040	5.23	10.1867	13.97	0.961799	Up	0.734603	0.45565	Up	0.579087	1.41745	Up	0.846894	disease resistance RF9-like isoform X1
Cs5g07250	23.06	45.01	20.0133	0.964853	Up	0.83808	-1.16928	Down	0.858506	-0.204431	Down	0.445892	SNF1-related kinase regulatory subunit gamma-1
Cs7g09330	15.7667	30.7833	13.3467	0.965272	Up	0.830265	-1.20567	Down	0.852839	-0.240398	Down	0.447255	Octicosapeptide Phox Bem1p family isoform 1
Cs4g11090	112.943	221.047	93.67	0.968752	Up	0.84821	-1.23869	Down	0.872344	-0.26994	Down	0.614701	thiamine thiazole synthase, chloroplastic
Cs4g05560	11.1667	21.8767	33.7133	0.970194	Up	0.815351	0.623926	Up	0.753373	1.59412	Up	0.889431	cytokinin riboside 5 -monophosphate phosphoribohydrolase LOG8
Cs4g04150	23.0967	45.36	21.17	0.973736	Up	0.839781	-1.0994	Down	0.851131	-0.125663	Down	0.329928	Chloroplast import apparatus 2, isoform 3
Cs3g21970	18.1333	35.71	16.9533	0.977684	Up	0.836379	-1.07476	Down	0.841918	-0.0970752	Down	0.256841	DEAD-box ATP-dependent RNA helicase 39
Cs1g19910	5.53333	10.9433	16.37	0.983832	Up	0.749928	0.581002	Up	0.670458	1.56483	Up	0.867205	Serine threonine- kinase SAPK2
Cs9g19220	8.00667	15.89	78.01	0.988845	Up	0.794961	2.29554	Up	0.908782	3.28439	Up	0.924537	heat shock 83
Cs5g27820	2.87667	5.72	10.3433	0.991617	Up	0.632129	0.854614	Up	0.691303	1.84623	Up	0.850807	Amino acid--[acyl-carrier- ] ligase
Cs8g13600	14.1833	28.3833	21.3233	1.00085	Up	0.835505	-0.412611	Down	0.640115	0.588236	Up	0.734101	WRKY transcription factor 21
Cs5g31670	21.25	42.5333	5.08667	1.00113	Up	0.846137	-3.0638	Down	0.915805	-2.06267	Down	0.897385	EID1-like F-box 3
Cs7g01580	21.44	42.9433	60.9767	1.00213	Up	0.846296	0.505823	Up	0.736211	1.50795	Up	0.888652	peptidyl-prolyl cis-trans isomerase FKBP42
Cs5g19100	30.6067	61.38	45.4133	1.00392	Up	0.850876	-0.434653	Down	0.697575	0.56927	Up	0.76739	carboxylesterase 18
Cs9g14380	8.47333	17.0233	15.62	1.00651	Up	0.807734	-0.124119	Down	0.263712	0.882393	Up	0.783509	21 kDa -like
Cs9g07890	100.433	201.857	133.42	1.00709	Up	0.856351	-0.597356	Down	0.778477	0.409737	Up	0.716953	uncharacterized protein LOC102607201
Cs4g09440	1.65667	3.33333	6.87333	1.00868	Up	0.512439	1.04404	Up	0.662715	2.05273	Up	0.813809	pirin
Cs1g06880	61.08	122.987	63.6633	1.00973	Up	0.855523	-0.949967	Down	0.841842	0.0597626	Up	0.235009	stem-specific TSJT1-like
orange1.1t01331	8.18667	16.4933	9.56667	1.01053	Up	0.80519	-0.785795	Down	0.741564	0.22474	Up	0.352752	ROOT PRIMORDIUM DEFECTIVE 1
Cs2g30390	31.5667	63.6467	74.4733	1.01168	Up	0.852273	0.226639	Up	0.528006	1.23832	Up	0.875356	sulfite reductase [ferredoxin], chloroplastic-like
orange1.1t01401	107.62	217.443	159.687	1.01469	Up	0.85645	-0.445396	Down	0.723146	0.569298	Up	0.779929	codeine O-demethylase-like
Cs2g07330	110.407	223.297	154.173	1.01613	Up	0.857961	-0.534408	Down	0.756973	0.481726	Up	0.749046	oxygen-evolving enhancer 3-2, chloroplastic
Cs1g15190	23.1433	46.82	35.8833	1.01653	Up	0.850291	-0.383811	Down	0.655654	0.632717	Up	0.778401	30S ribosomal S17, chloroplastic
Cs3g26730	94.0367	190.527	130.247	1.0187	Up	0.857779	-0.548746	Down	0.763161	0.469951	Up	0.744559	plastocyanin A A
Cs8g03680	16.1067	32.6467	20.1533	1.01928	Up	0.842864	-0.695917	Down	0.773844	0.323361	Up	0.566655	Tubulin alpha chain
Cs7g16460	41.86	84.8467	42.5	1.01929	Up	0.855592	-0.997395	Down	0.847432	0.0218905	Up	0.124561	Phosphoserine aminotransferase
Cs1g15810	22.4267	45.4867	62.3733	1.02023	Up	0.849934	0.455486	Up	0.713237	1.47571	Up	0.887093	clavaminate synthase At3g21360
Cs3g05180	7.65	15.5333	10.9667	1.02184	Up	0.801902	-0.502242	Down	0.622662	0.519593	Up	0.612567	uncharacterized protein LOC102609266 isoform X1
Cs9g06800	8.83667	17.9567	27.1733	1.02295	Up	0.814287	0.597672	Up	0.732367	1.62062	Up	0.887486	heat shock 70 kDa 8
Cs1g14450	9.43333	19.17	8.09667	1.02301	Up	0.81895	-1.24345	Down	0.834597	-0.22044	Down	0.348809	shikimate O-hydroxycinnamoyltransferase-like
Cs4g08980	17.18	34.9133	18.0767	1.02305	Up	0.844755	-0.949649	Down	0.825085	0.0733986	Up	0.207894	30S ribosomal S10, chloroplastic
Cs4g06260	42.5833	86.5867	30.8667	1.02386	Up	0.855652	-1.4881	Down	0.884215	-0.464239	Down	0.722734	Damaged dna-binding 2, isoform 1
Cs5g27990	12.1033	24.6267	17.1	1.02482	Up	0.832779	-0.526225	Down	0.694466	0.498592	Up	0.669512	BTB POZ domain-containing At5g48800
Cs1g07480	24.8333	50.5967	33.2367	1.02676	Up	0.852926	-0.606267	Down	0.765665	0.420498	Up	0.688726	bifunctional methylthioribulose-1-phosphate dehydratase enolase-phosphatase E1 isoform X2
Cs1g13170	5.49667	11.2	4.02	1.02687	Up	0.766399	-1.47823	Down	0.807885	-0.451361	Down	0.432157	WD repeat-containing 43 isoform X2
Cs3g24900	31.9767	65.2533	46.22	1.02903	Up	0.855516	-0.497534	Down	0.733615	0.531498	Up	0.75392	sugar transporter ERD6-like 6
Cs3g26430	11.4733	23.4167	11.5567	1.02925	Up	0.832096	-1.01881	Down	0.819319	0.0104407	Up	0.0812447	Prostaglandin E synthase 2
Cs4g17570	9.58333	19.56	15.6667	1.02931	Up	0.821889	-0.320208	Down	0.524652	0.709099	Up	0.743605	uncharacterized protein At1g15400-like
Cs3g14590	10.2567	20.9367	10.6433	1.02947	Up	0.826142	-0.976082	Down	0.80424	0.0533881	Up	0.14547	bifunctional epoxide hydrolase 2-like
Cs2g27640	17.01	34.74	14.2467	1.03021	Up	0.846182	-1.28597	Down	0.861952	-0.255759	Down	0.478766	3Fe-4S ferredoxin
Cs5g15190	101.257	207.207	123.163	1.03305	Up	0.859343	-0.750498	Down	0.812717	0.282556	Up	0.62559	glutathione S-transferase parC
orange1.1t01566	26.8767	55.0167	58.18	1.03351	Up	0.854012	0.0806546	Up	0.253419	1.11417	Up	0.865215	hypothetical protein CICLE_v10016907mg
Cs3g08320	7.80333	15.9833	9.12667	1.03441	Up	0.806625	-0.808408	Down	0.743533	0.225998	Up	0.350716	isoflavone reductase homolog
Cs6g18850	20.9533	42.93	32.68	1.03481	Up	0.850693	-0.393578	Down	0.657615	0.641228	Up	0.777432	zinc finger BED domain-containing DAYSLEEPER-like
Cs5g31110	14.6033	29.9367	17.41	1.03562	Up	0.843145	-0.781997	Down	0.788502	0.253618	Up	0.474982	40S ribosomal S24-1
Cs6g01840	10.89	22.3267	15.7133	1.03576	Up	0.831313	-0.506779	Down	0.674861	0.528985	Up	0.67322	hydrophobic LTI6B-like
Cs9g13930	9.95333	20.43	13.1933	1.03744	Up	0.82624	-0.63088	Down	0.716599	0.406557	Up	0.575009	transcription factor bHLH130-like
Cs4g02600	15.1967	31.1967	24.6733	1.03764	Up	0.844504	-0.338439	Down	0.594756	0.699198	Up	0.779286	auxin canalization
Cs2g03310	7.24333	14.8933	23.1267	1.03994	Up	0.80181	0.634891	Up	0.729503	1.67483	Up	0.88651	uncharacterized protein LOC102611820
Cs2g04520	6.24667	12.8467	18.0633	1.04024	Up	0.786151	0.49167	Up	0.638438	1.53191	Up	0.869438	WRKY transcription factor 65
Cs4g13610	8.89	18.2867	10.45	1.04054	Up	0.81933	-0.807289	Down	0.758313	0.233248	Up	0.375515	pentatricopeptide repeat-containing At2g15690-like
Cs2g06250	16.22	33.38	13.59	1.04121	Up	0.846615	-1.29644	Down	0.861853	-0.255228	Down	0.471675	RING finger
Cs9g14190	26.2867	54.1	54.25	1.0413	Up	0.855227	0.00399454	Up	0.0735193	1.04529	Up	0.858109	EXORDIUM-like 3
Cs9g10480	2.4	4.94	7.76667	1.04148	Up	0.615361	0.652785	Up	0.567967	1.69426	Up	0.809004	myb-related Myb4-like
Cs3g14660	7.64	15.7467	14.3567	1.0434	Up	0.807179	-0.133326	Down	0.271906	0.910076	Up	0.781329	F-box LRR-repeat 3-like isoform X2
Cs4g03750	34.6933	71.5833	51.2167	1.04497	Up	0.857505	-0.48301	Down	0.726807	0.561955	Up	0.766807	glucose-6-phosphate 1-epimerase
Cs4g02230	2.78333	5.74333	0.42	1.04507	Up	0.650985	-3.77343	Down	0.807487	-2.72835	Down	0.659932	glutamine amidotransferase YLR126C
Cs7g14340	8.89333	18.42	9.27667	1.05048	Up	0.821297	-0.989595	Down	0.79662	0.0608822	Up	0.150472	tetratricopeptide repeat 27 homolog
Cs7g30250	32.7133	67.85	83.4367	1.05247	Up	0.85828	0.298333	Up	0.611137	1.3508	Up	0.882242	sodium-coupled neutral amino acid transporter 6
Cs3g26180	41.6467	86.3833	71.4633	1.05255	Up	0.85951	-0.27355	Down	0.581231	0.779002	Up	0.821657	tubulin beta chain
Cs2g29390	18.2533	37.89	21.06	1.05366	Up	0.85083	-0.847312	Down	0.81081	0.206345	Up	0.445128	10 kDa chaperonin-like
Cs6g10370	10.18	21.1633	7.53333	1.05583	Up	0.830918	-1.49021	Down	0.859203	-0.434377	Down	0.54542	LRR receptor-like serine threonine- kinase At1g06840 isoform X2
Cs1g24030	10.1633	21.1467	14.64	1.05706	Up	0.830918	-0.530515	Down	0.679249	0.526542	Up	0.663012	scarecrow 4
Cs5g31770	14.3233	29.8233	13.44	1.05807	Up	0.845583	-1.14991	Down	0.846567	-0.0918341	Down	0.225065	elongation factor Tu, mitochondrial
orange1.1t00281	9.25667	19.2767	10.5733	1.05829	Up	0.825367	-0.866425	Down	0.777298	0.191866	Up	0.332433	xylem serine ase 1-like
Cs4g07800	7.80333	16.2633	7.24667	1.05946	Up	0.813034	-1.16623	Down	0.814862	-0.106773	Down	0.200963	probable amino acid permease 7 isoform X2
Cs7g12870	36.3733	75.9833	75.6167	1.0628	Up	0.859905	-0.00697875	Down	0.0946484	1.05582	Up	0.861477	AP2 ERF and B3 domain-containing transcription factor RAV1-like
Cs8g07080	7.50333	15.68	10.8467	1.06332	Up	0.80986	-0.531674	Down	0.639564	0.531648	Up	0.61604	4-hydroxy-3-methylbut-2-enyl diphosphate reductase, chloroplastic
Cs8g15710	14.6633	30.6667	18.0333	1.06446	Up	0.846494	-0.766005	Down	0.787185	0.298453	Up	0.531087	glucuronoxylan glucuronosyltransferase IRX7
orange1.1t00437	48.38	101.303	48.1767	1.0662	Up	0.861986	-1.07228	Down	0.855129	-0.00607619	Down	0.0925278	DUF2358 family
orange1.1t00515	6.73667	14.1067	6	1.06627	Up	0.800937	-1.23334	Down	0.808184	-0.167072	Down	0.250689	DNA-directed RNA polymerase subunit beta
Cs7g04410	10.79	22.62	14.5433	1.0679	Up	0.835687	-0.637241	Down	0.729909	0.430663	Up	0.605529	homeobox-leucine zipper HAT5-like
Cs8g18370	41.9467	87.9433	20.1067	1.06802	Up	0.861393	-2.1289	Down	0.906248	-1.06088	Down	0.856982	E3 ubiquitin- ligase XBAT31
orange1.1t03057	6.72667	14.14	8.24333	1.07182	Up	0.80137	-0.778482	Down	0.720045	0.293336	Up	0.395621	Mitochondrial acidic MAM33, mitochondrial precursor,
Cs5g11780	12.58	26.45	14.1933	1.07214	Up	0.842515	-0.898054	Down	0.805572	0.174082	Up	0.345683	Elongation factor Tu GTP-binding domain-containing 1
Cs3g04540	18.5033	38.95	27.95	1.07384	Up	0.853458	-0.478775	Down	0.70541	0.595063	Up	0.757303	glutelin type-A 3
Cs8g20100	6.80667	14.3367	11.1	1.07469	Up	0.802889	-0.36915	Down	0.52116	0.705539	Up	0.694969	RING U-box superfamily isoform 1
Cs3g27280	487.503	1027.04	702.237	1.07501	Up	0.865137	-0.548463	Down	0.765114	0.526545	Up	0.768616	catalase
Cs9g18100	16.7733	35.36	18.4267	1.07595	Up	0.852189	-0.940323	Down	0.824052	0.135626	Up	0.324313	cyclic nucleotide-gated ion channel 1-like
Cs8g14090	6.78	14.3	13.5767	1.07666	Up	0.803496	-0.0748858	Down	0.175903	1.00177	Up	0.79601	carboxylesterase 15
Cs5g10140	22.7767	48.1833	32.7767	1.08098	Up	0.857589	-0.555865	Down	0.747752	0.525113	Up	0.740003	hydroxymethylglutaryl- synthase
Cs8g10400	6.14333	13.01	5.41	1.08253	Up	0.794027	-1.26592	Down	0.803635	-0.183393	Down	0.252581	RNA-binding 12-like
Cs2g10970	8.12333	17.22	10.8	1.08394	Up	0.820332	-0.673054	Down	0.711644	0.410888	Up	0.541023	cytochrome c6, chloroplastic
Cs3g17910	15.78	33.46	19.7433	1.08434	Up	0.851005	-0.761072	Down	0.789474	0.323268	Up	0.563817	thylakoid lumenal 29 kDa , chloroplastic
Cs7g15760	84.64	179.783	68.5533	1.08685	Up	0.864963	-1.39096	Down	0.880677	-0.304113	Down	0.6385	glutathione S-transferase
Cs1g04870	83.2	176.94	103.357	1.0886	Up	0.864955	-0.775629	Down	0.817174	0.312976	Up	0.650018	zeaxanthin epoxidase, chloroplastic-like
Cs4g05900	32.25	68.6733	28.5633	1.09045	Up	0.861849	-1.26559	Down	0.870154	-0.175135	Down	0.443206	ankyrin repeat-containing At3g12360-like
orange1.1t05301	10.0433	21.39	11.3167	1.0907	Up	0.835133	-0.918487	Down	0.795839	0.172211	Up	0.316284	UDP-glycosyltransferase 92A1-like
Cs3g09140	127.837	272.557	148.95	1.09225	Up	0.865373	-0.871728	Down	0.83233	0.220526	Up	0.561546	cytochrome P450 82C4-like
Cs3g10180	9.60333	20.48	12.5167	1.09261	Up	0.832787	-0.710365	Down	0.743433	0.382243	Up	0.545844	hypothetical protein CISIN_1g033225mg
Cs7g31290	9.02667	19.2767	10.5	1.09459	Up	0.829081	-0.876466	Down	0.779427	0.218124	Up	0.362022	S2P-like metalloprotease
orange1.1t00477	9.35667	19.9933	9.40333	1.09545	Up	0.832354	-1.08827	Down	0.819097	0.0071776	Up	0.0764847	ROOT PRIMORDIUM DEFECTIVE 1
Cs2g30370	7.29333	15.5933	7.67	1.09628	Up	0.814348	-1.02363	Down	0.787514	0.0726482	Up	0.156534	Protoheme IX farnesyltransferase
Cs3g18260	6.33	13.57	7.05333	1.10014	Up	0.801476	-0.944044	Down	0.755319	0.1561	Up	0.244544	signal peptidase complex subunit 1
Cs5g28850	9.27667	19.9033	11.1067	1.10133	Up	0.832323	-0.841584	Down	0.773591	0.259747	Up	0.415252	myosin-6-like isoform X3
Cs4g09680	16.02	34.3833	18.8333	1.10184	Up	0.853587	-0.868421	Down	0.8115	0.233414	Up	0.460853	Trigger factor TIG
Cs9g06950	17.3667	37.38	21.9733	1.10595	Up	0.856389	-0.766513	Down	0.795563	0.339433	Up	0.593807	ferredoxin, root R-B2
Cs3g07740	23.0767	49.68	31.9433	1.10623	Up	0.860824	-0.63715	Down	0.773737	0.46908	Up	0.712851	50116405 Prothrombin
Cs2g23900	8.58667	18.49	11.09	1.10658	Up	0.828792	-0.737486	Down	0.74148	0.369089	Up	0.514537	Nuclear fusion defective 6 isoform 1
Cs2g03780	811.787	1750.22	2356.96	1.10836	Up	0.867803	0.429391	Up	0.715297	1.53775	Up	0.893154	chlorophyll a-b binding 3C, chloroplastic-like
Cs5g03510	9.90333	21.3767	10.4433	1.11005	Up	0.837548	-1.03345	Down	0.815352	0.0765962	Up	0.183429	GMP synthase [glutamine-hydrolyzing]-like
Cs1g01860	12.73	27.5133	23.3533	1.1119	Up	0.848248	-0.236502	Down	0.476466	0.875396	Up	0.811554	heavy metal-associated isoprenylated plant 26
Cs3g24240	36.9233	79.8833	44.1	1.11336	Up	0.864515	-0.857116	Down	0.826135	0.256246	Up	0.574411	TRNA-processing ribonuclease BN
Cs7g31320	10.4733	22.6833	13.4833	1.11491	Up	0.840563	-0.750455	Down	0.764057	0.364457	Up	0.543801	auxin transporter 1
Cs4g10860	10.3467	22.5	16.4933	1.12076	Up	0.841254	-0.448042	Down	0.641662	0.672717	Up	0.737582	disease resistance At4g27220
Cs2g15980	14.26	31.03	14.6067	1.12169	Up	0.853085	-1.08704	Down	0.840226	0.034653	Up	0.125159	translation factor GUF1 homolog, organellar chromatophore
Cs2g19680	207.503	452.53	479.767	1.12488	Up	0.868471	0.0843195	Up	0.275896	1.2092	Up	0.875954	chlorophyll a-b binding 151, chloroplastic
Cs2g21530	18.61	40.6067	21.64	1.12564	Up	0.859852	-0.908016	Down	0.823355	0.217622	Up	0.462344	50S ribosomal L6, chloroplastic
Cs7g03420	9.16667	20.0167	11.8467	1.12673	Up	0.836067	-0.756721	Down	0.754423	0.370012	Up	0.527478	hypothetical protein CISIN_1g023984mg
Cs7g13030	10.29	22.4767	9.67	1.12719	Up	0.84212	-1.21684	Down	0.841459	-0.0896552	Down	0.199063	uncharacterized transporter YBR287W-like isoform X1
orange1.1t03582	42.7067	93.48	77.4133	1.1302	Up	0.866922	-0.272076	Down	0.582939	0.858121	Up	0.833326	codeine O-demethylase-like isoform X2
Cs8g15610	29.7367	65.2167	44.4967	1.133	Up	0.865145	-0.551543	Down	0.752929	0.581454	Up	0.770478	RING finger and CHY zinc finger domain-containing 1
Cs3g26220	57.0367	125.13	74.8967	1.13347	Up	0.867863	-0.740454	Down	0.809225	0.393012	Up	0.70038	chaperone dnaJ 11, chloroplastic-like
Cs1g16590	23.9733	52.65	36.9433	1.135	Up	0.864439	-0.511119	Down	0.732229	0.623884	Up	0.776766	LL-diaminopimelate aminotransferase
Cs5g06590	14.7233	32.34	48.3667	1.13522	Up	0.856222	0.580693	Up	0.755533	1.71591	Up	0.898149	BTB POZ and TAZ domain-containing 1-like
Cs8g16040	105.24	231.2	156.853	1.13546	Up	0.869754	-0.559725	Down	0.766676	0.575733	Up	0.783146	ru large subunit-binding subunit alpha
Cs2g21560	37.7667	83.0367	43.5233	1.13664	Up	0.867476	-0.931959	Down	0.837247	0.204676	Up	0.498835	glutamate receptor
Cs9g03370	11.8567	26.0967	12.31	1.13817	Up	0.849714	-1.08403	Down	0.832468	0.0541323	Up	0.152334	N utilization substance B
Cs3g15590	7.79	17.1567	11.7733	1.13907	Up	0.827926	-0.543246	Down	0.658296	0.595828	Up	0.661884	cytochrome P450 family
Cs9g10650	4.09667	9.04667	2.51333	1.14294	Up	0.755411	-1.84778	Down	0.810527	-0.704848	Down	0.482792	Ethylene-responsive transcription factor 1B
Cs2g12990	126.827	280.553	172.217	1.14542	Up	0.870719	-0.70405	Down	0.803183	0.441367	Up	0.733079	Coproporphyrinogen-III oxidase, aerobic
Cs2g19300	6.56	14.53	10.0433	1.14727	Up	0.815032	-0.532797	Down	0.62849	0.61447	Up	0.641353	caffeine synthase 4-like
Cs9g04890	6.85667	15.1967	8.01667	1.14818	Up	0.819193	-0.922681	Down	0.764149	0.225495	Up	0.330677	CASP 1D1
Cs5g03980	37.2033	82.7767	51.41	1.15379	Up	0.868289	-0.687175	Down	0.795456	0.466617	Up	0.732693	transcription factor TCP14-like
Cs3g10085	5.92	13.2033	8.27333	1.15723	Up	0.80705	-0.674362	Down	0.674562	0.482872	Up	0.53503	transporter,
Cs7g08880	11.8733	26.4867	8.78667	1.15754	Up	0.852053	-1.59188	Down	0.874182	-0.434337	Down	0.573957	hypothetical protein CICLE_v10033163mg
Cs3g07395	10.5933	23.64	20.3133	1.15807	Up	0.847754	-0.218803	Down	0.436666	0.93927	Up	0.814505	gibberellin-regulated 14-like
Cs8g19430	5.82667	13.0033	11.3967	1.15814	Up	0.805569	-0.19027	Down	0.328539	0.967869	Up	0.767163	copper transporter 1-like
Cs5g32580	17.21	38.5	20.1067	1.16161	Up	0.861872	-0.937185	Down	0.826586	0.224427	Up	0.457251	monothiol glutaredoxin-S6-like
Cs5g25930	18.3767	41.11	19.9467	1.16161	Up	0.862943	-1.04334	Down	0.842102	0.118273	Up	0.300876	cytochrome P450 83B1-like
Cs5g22790	6.65333	14.8867	8.09667	1.16187	Up	0.818624	-0.878621	Down	0.75224	0.283251	Up	0.382613	hypothetical protein CISIN_1g007561mg
Cs4g07840	9.62	21.5733	18.15	1.16514	Up	0.844337	-0.24928	Down	0.46311	0.915861	Up	0.803245	galactinol--sucrose galactosyltransferase 1
Cs7g05430	8.02	17.99	12.62	1.16552	Up	0.833895	-0.511483	Down	0.649489	0.654038	Up	0.69509	L-ascorbate peroxidase 6 isoform X2
Cs7g19050	1.85667	4.17	7.08667	1.16733	Up	0.601214	0.76506	Up	0.591386	1.93239	Up	0.810676	zinc finger MYM-type 1-like
Cs7g08390	13.5433	30.4467	15.18	1.1687	Up	0.857118	-1.00411	Down	0.828922	0.164589	Up	0.34056	alpha,alpha-trehalose-phosphate synthase [UDP-forming] 9
Cs7g08120	5.74667	12.92	4.81667	1.16881	Up	0.805949	-1.4235	Down	0.818201	-0.25469	Down	0.303964	DEAD-box ATP-dependent RNA helicase 22 isoform X2
Cs3g09120	30.17	68.1267	28.62	1.1751	Up	0.869284	-1.2512	Down	0.868845	-0.076091	Down	0.251786	cytochrome P450 82C4-like
Cs7g08920	8.21333	18.5733	13.71	1.17719	Up	0.83688	-0.438004	Down	0.610363	0.739189	Up	0.735773	CRS2-associated factor 2, chloroplastic
Cs1g25540	11.3067	25.5767	23.1267	1.17765	Up	0.852432	-0.145271	Down	0.341168	1.03238	Up	0.837556	thaumatin 1b
Cs3g26210	4.11333	9.32	10.5367	1.18002	Up	0.765503	0.177017	Up	0.28998	1.35704	Up	0.816526	Polyribonucleotide nucleotidyltransferase
Cs2g28180	22.7867	51.6333	87.3467	1.18011	Up	0.867172	0.75845	Up	0.810397	1.93856	Up	0.905641	2-methylene-furan-3-one reductase-like
Cs7g08960	6.39	14.5033	10.33	1.1825	Up	0.818411	-0.489544	Down	0.604711	0.692952	Up	0.677761	F-box kelch-repeat At1g23390
Cs7g15470	20.64	46.93	29.32	1.18507	Up	0.8668	-0.678625	Down	0.782582	0.506442	Up	0.725693	cytochrome P450 89A2-like
Cs4g15140	22.1967	50.4767	40.08	1.18527	Up	0.867636	-0.332734	Down	0.620549	0.852539	Up	0.82485	ATP-binding family protei, partial
Cs4g06210	6.88667	15.6967	7.57333	1.18858	Up	0.826256	-1.05146	Down	0.792538	0.137123	Up	0.233215	copper-transporting ATPase PAA2, chloroplastic-like isoform X1
Cs8g07640	24.2767	55.5133	23.52	1.19326	Up	0.868547	-1.23895	Down	0.866486	-0.0456823	Down	0.175528	FMN-linked oxidoreductases superfamily , partial
Cs7g19710	19.0367	43.5567	18.9733	1.19411	Up	0.865775	-1.19892	Down	0.860344	-0.00480772	Down	0.0720199	magnesium protoporphyrin IX methyltransferase, chloroplastic
orange1.1t02727	19.0567	43.6433	19.5167	1.19547	Up	0.866466	-1.16105	Down	0.857212	0.0344109	Up	0.132999	CLP protease regulatory subunit X isoform 3
Cs3g20410	16.11	36.9533	26.0433	1.19775	Up	0.86396	-0.50479	Down	0.712991	0.692958	Up	0.779854	---NA---
Cs5g28250	8.51	19.5233	7.49	1.19797	Up	0.841823	-1.38216	Down	0.847187	-0.184193	Down	0.293165	extra-large guanine nucleotide-binding 1-like
orange1.1t04220	7.40667	17.01	18.7233	1.19949	Up	0.8335	0.138454	Up	0.299461	1.33794	Up	0.858601	auxin-induced X10A-like
orange1.1t04497	160.58	369.343	166.77	1.20167	Up	0.874197	-1.1471	Down	0.86654	0.0545676	Up	0.22421	D-3-phosphoglycerate dehydrogenase 2, chloroplastic-like
Cs3g10110	3.4	7.84	1.80333	1.20532	Up	0.741491	-2.12019	Down	0.806307	-0.914869	Down	0.503421	LRR receptor-like serine threonine- kinase GSO2-like isoform X2
Cs7g15480	15.4367	35.6833	15.1	1.20889	Up	0.864028	-1.2407	Down	0.85918	-0.0318127	Down	0.124289	cytochrome P450 89A2-like
orange1.1t01914	2.71	6.28333	8.13333	1.21324	Up	0.701068	0.372317	Up	0.42171	1.58555	Up	0.806105	gamma-interferon-inducible lysosomal thiol reductase-like
Cs5g19130	8.64667	20.0867	9.75667	1.21602	Up	0.845203	-1.04178	Down	0.812013	0.174244	Up	0.298962	nuclear pore complex NUP133 isoform X1
orange1.1t04057	66.0633	153.503	73.0533	1.21635	Up	0.874554	-1.07125	Down	0.856584	0.1451	Up	0.437545	CBS domain-containing CBSX1, chloroplastic-like
Cs8g17500	7.75	18.03	13.96	1.21813	Up	0.838778	-0.3691	Down	0.556028	0.849031	Up	0.76546	trans-2-enoyl- reductase, mitochondrial
Cs3g17800	8.47	19.7733	8.87333	1.22312	Up	0.844413	-1.15601	Down	0.828355	0.0671142	Up	0.159553	29 kDa ribonucleo A, chloroplastic-like
Cs7g07440	14.49	33.84	25.5	1.22367	Up	0.863505	-0.408232	Down	0.654398	0.81544	Up	0.80603	plastid-lipid-associated 8, chloroplastic
Cs8g16300	14.9167	34.8467	17.2333	1.2241	Up	0.864165	-1.01582	Down	0.835539	0.208277	Up	0.420882	Zinc finger family
Cs1g19990	5.49333	12.8333	6.12333	1.22414	Up	0.811387	-1.06751	Down	0.773139	0.156635	Up	0.230385	uncharacterized protein LOC102625767
Cs8g10710	36.6333	85.7033	37.03	1.22619	Up	0.873582	-1.21066	Down	0.867834	0.0155376	Up	0.116381	hypothetical protein
Cs6g21000	6.18	14.4667	7.55	1.22705	Up	0.823378	-0.938184	Down	0.762433	0.28887	Up	0.377959	protease Do-like 8, chloroplastic
orange1.1t04613	33.7833	79.1067	118.567	1.22749	Up	0.873217	0.583827	Up	0.77062	1.81131	Up	0.902856	Agglutinin ALA1, isoform 1
Cs6g20220	120.147	281.553	239.85	1.22861	Up	0.875723	-0.231276	Down	0.547565	0.997336	Up	0.856392	gibberellin-regulated 14-like
Cs2g28610	13.8867	32.55	24.5867	1.22896	Up	0.863315	-0.404781	Down	0.645897	0.824176	Up	0.804547	WAT1-related At3g28050-like
Cs9g02840	15.2367	35.7467	33.33	1.23026	Up	0.865365	-0.100987	Down	0.276647	1.12927	Up	0.860342	xylem cysteine ase 1-like
Cs8g05610	15.68	36.9533	15.8533	1.23678	Up	0.866565	-1.22092	Down	0.858629	0.0158607	Up	0.0990359	carboxylesterase 12-like
Cs6g06660	60.8067	143.51	102.79	1.23885	Up	0.875579	-0.481451	Down	0.73517	0.757399	Up	0.820181	chloroplast ribulose bisphosphate carboxylase oxygenase activase beta1, partial
orange1.1t04488	31.7767	75.0833	63.7833	1.24052	Up	0.873551	-0.235313	Down	0.54065	1.00521	Up	0.853811	ACT domain-containing ACR11-like isoform X1
Cs7g14420	3.55667	8.41333	2.31	1.24215	Up	0.758114	-1.86478	Down	0.801383	-0.622633	Down	0.4221	alcohol dehydrogenase-like 2-like
Cs9g01190	6.07333	14.3833	8.73	1.24384	Up	0.824046	-0.720344	Down	0.704698	0.523493	Up	0.569999	5 -nucleotidase domain-containing 4
orange1.1t00546	14.85	35.19	21.7533	1.2447	Up	0.865745	-0.693929	Down	0.775177	0.550774	Up	0.720245	auxin-induced 15A
Cs4g13230	9.34333	22.1867	8.95333	1.24768	Up	0.852091	-1.3092	Down	0.848336	-0.0615124	Down	0.151857	Peptidase M20 M25 M40 family isoform 2
orange1.1t00576	46.05	109.423	82.9567	1.24865	Up	0.875442	-0.399491	Down	0.691303	0.849157	Up	0.832319	CURVATURE THYLAKOID 1B, chloroplastic
Cs8g02740	6.53667	15.56	9.18	1.25122	Up	0.83142	-0.761276	Down	0.727029	0.489939	Up	0.561161	myb-related 308-like
Cs9g14680	17.8867	42.6333	72.45	1.2531	Up	0.8692	0.765004	Up	0.810213	2.0181	Up	0.907639	embryo yellow , partial
Cs2g25040	30.7933	73.54	40.17	1.25591	Up	0.874455	-0.872411	Down	0.827077	0.3835	Up	0.675127	Triacylglycerol lipase 2
Cs5g26580	9.52	22.74	7.01	1.2562	Up	0.853959	-1.69775	Down	0.874726	-0.441547	Down	0.537838	photosynthetic NDH subunit of subcomplex B 2, chloroplastic
Cs7g08450	65.7033	156.97	138.857	1.25645	Up	0.876673	-0.176892	Down	0.471481	1.07956	Up	0.865276	aldehyde dehydrogenase family 2 member B7, mitochondrial-like
orange1.1t02111	7.45333	17.87	13.5167	1.26158	Up	0.841687	-0.4028	Down	0.578428	0.858782	Up	0.764091	xylem cysteine ase 1-like
Cs7g29270	16.6533	40.15	29.1433	1.26959	Up	0.869496	-0.462234	Down	0.696748	0.807355	Up	0.809882	cytochrome P450 714A1-like
Cs6g04140	18.7567	45.26	32.0433	1.27083	Up	0.871235	-0.498212	Down	0.722158	0.772621	Up	0.806295	L-ascorbate peroxidase 2, cytosolic
Cs3g06520	3.12667	7.55667	8.79	1.27312	Up	0.743898	0.218113	Up	0.307992	1.49124	Up	0.806242	methyltransferase PMT26
Cs7g05510	20.9267	50.6067	26.78	1.27398	Up	0.872465	-0.918171	Down	0.829811	0.355813	Up	0.630668	LRR receptor-like serine threonine- kinase At1g56140
Cs1g11240	8.91	21.66	10.7433	1.28154	Up	0.853366	-1.01159	Down	0.813506	0.269944	Up	0.419709	G-type lectin S-receptor-like serine threonine- kinase CES101-like
Cs9g10530	28.5633	69.4767	33.2533	1.28236	Up	0.875298	-1.06303	Down	0.851705	0.219335	Up	0.505524	inorganic phosphate transporter 1-4-like
Cs8g08250	7.64333	18.64	7.87667	1.28613	Up	0.846691	-1.24274	Down	0.832728	0.0433833	Up	0.119521	bifunctional epoxide hydrolase 2
Cs1g16030	23.9933	58.71	72.6533	1.29097	Up	0.875101	0.307423	Up	0.616742	1.5984	Up	0.894698	inositol oxygenase 1-like isoform X1
Cs8g04550	16.1433	39.64	40.56	1.29602	Up	0.871531	0.0331007	Up	0.137588	1.32912	Up	0.876998	gibberellin-regulated
Cs2g04640	5.35667	13.1733	10.9067	1.29821	Up	0.821813	-0.27241	Down	0.419228	1.0258	Up	0.775268	RING FYVE PHD zinc finger superfamily ,
Cs3g21730	33.6833	82.9767	35.48	1.30067	Up	0.877614	-1.2257	Down	0.868929	0.0749711	Up	0.243605	peroxidase 12-like
Cs6g06320	112.057	276.337	127.247	1.3022	Up	0.879786	-1.1188	Down	0.8633	0.183399	Up	0.503632	kinesin KIF22
orange1.1t01250	8.42	20.87	6.67333	1.30954	Up	0.854209	-1.64495	Down	0.868339	-0.335413	Down	0.438226	rhodanese-like domain-containing 14, chloroplastic
Cs8g06110	38.1933	94.7233	61.8633	1.3104	Up	0.878693	-0.614635	Down	0.777068	0.695764	Up	0.806234	nucleoside diphosphate kinase 1
Cs2g22840	36.37	90.3333	31.5233	1.31251	Up	0.87851	-1.51884	Down	0.886076	-0.206329	Down	0.497707	vacuolar sorting-associated 18 homolog
Cs9g03310	5.44	13.5867	13.53	1.32051	Up	0.826727	-0.00602971	Down	0.0770344	1.31448	Up	0.835573	WRKY transcription factor 3 isoform X1
Cs7g03810	4.45333	11.1667	4.48	1.32624	Up	0.807529	-1.31763	Down	0.791228	0.00861313	Up	0.0726253	zinc-finger homeodomain 11-like
Cs4g10570	5.12667	12.9	7.71	1.33128	Up	0.82299	-0.742568	Down	0.695232	0.58871	Up	0.5779	calcium-dependent kinase 33-like
Cs5g16310	7.42333	18.6833	5.67333	1.33161	Up	0.85045	-1.71948	Down	0.867527	-0.387871	Down	0.452234	1-aminocyclopropane-1-carboxylate oxidase 5
Cs5g18580	5.37	13.5433	2.71333	1.33459	Up	0.827554	-2.31944	Down	0.871119	-0.984856	Down	0.633589	phospholipase A2-alpha-like
Cs8g10955	28.1667	71.3733	30.9567	1.3414	Up	0.879391	-1.20514	Down	0.866631	0.136261	Up	0.372321	S-adenosylmethionine synthetase, partial
orange1.1t00831	17.9967	45.9233	32.8867	1.3515	Up	0.876862	-0.481725	Down	0.71339	0.869773	Up	0.823344	photosystem II repair PSB27-H1, chloroplastic-like
Cs4g05200	4.22	10.8067	5.05	1.35661	Up	0.807141	-1.09757	Down	0.755931	0.25904	Up	0.289646	Arogenate dehydrogenase 1, chloroplastic
Cs5g18410	6.94333	17.85	9.74333	1.36222	Up	0.850549	-0.873437	Down	0.770344	0.488787	Up	0.573026	DNA-directed RNA polymerase subunit beta
orange1.1t02791	36.7967	95.11	34.98	1.37002	Up	0.882376	-1.44307	Down	0.881802	-0.0730448	Down	0.244082	chaperone dnaJ 8, chloroplastic
orange1.1t01705	5.37333	13.9033	0.506667	1.37154	Up	0.833743	-4.77825	Down	0.920783	-3.40671	Down	0.819523	---NA---
Cs7g06630	9.37	24.2967	24.7	1.37464	Up	0.864993	0.0237526	Up	0.1089	1.39839	Up	0.872344	VQ motif-containing 31-like
orange1.1t02662	24.8867	64.6333	27.8967	1.37691	Up	0.881115	-1.21219	Down	0.865881	0.16472	Up	0.403545	mitogen-activated kinase kinase 9-like
Cs5g08760	6.35667	16.65	8.77667	1.38918	Up	0.848218	-0.923777	Down	0.774434	0.465403	Up	0.538556	hypothetical protein
Cs2g19730	15.7767	41.3467	25.2567	1.38998	Up	0.877751	-0.711107	Down	0.786335	0.678872	Up	0.775495	Heat shock isoform 2
Cs1g25480	16.0367	42.3133	27.61	1.39974	Up	0.878526	-0.615921	Down	0.762908	0.783817	Up	0.802761	chaperone dnaJ 11, chloroplastic-like
Cs7g28520	5.36667	14.1967	5.93333	1.40345	Up	0.837837	-1.25864	Down	0.811791	0.144817	Up	0.214062	hypothetical protein CICLE_v10032611mg
Cs1g19160	6.76	17.91	10.5733	1.40567	Up	0.853685	-0.760335	Down	0.743586	0.645335	Up	0.664994	LRR receptor-like serine threonine- kinase At5g63710-like
Cs5g11720	11.76	31.26	74.1767	1.41043	Up	0.873817	1.24665	Up	0.869442	2.65708	Up	0.918354	chaperone 1
Cs5g18620	187.833	500.793	464.333	1.41476	Up	0.885763	-0.109055	Down	0.344124	1.30571	Up	0.881697	chlorophyll a-b binding CP26, chloroplastic-like
Cs1g19770	63.9533	170.563	119.513	1.41522	Up	0.885573	-0.513136	Down	0.74884	0.90208	Up	0.840099	7-deoxyloganetin glucosyltransferase-like
Cs8g02940	18.0267	48.2667	21.1433	1.42089	Up	0.880865	-1.19082	Down	0.861301	0.23007	Up	0.473854	PI-PLC X-box domain-containing DDB_G0293730-like
Cs5g31180	60.5833	162.27	128.307	1.4214	Up	0.885512	-0.3388	Down	0.654819	1.0826	Up	0.865162	photosystem I reaction center subunit II, chloroplastic-like
Cs2g06115	10.3467	27.73	15.7967	1.42228	Up	0.871615	-0.811827	Down	0.790868	0.610454	Up	0.710218	E3 ubiquitin- ligase RMA1H1-like
Cs5g10810	33.1033	89.0467	76.5767	1.42759	Up	0.884753	-0.217657	Down	0.520019	1.20993	Up	0.873812	chlorophyll a-b binding 4, chloroplastic
Cs6g07320	49.26	132.927	203.653	1.43214	Up	0.885725	0.615485	Up	0.783815	2.04763	Up	0.909916	kDa class I heat shock -like
Cs2g20320	5.37333	14.6033	6.15	1.44241	Up	0.84316	-1.24764	Down	0.813659	0.194769	Up	0.263273	Ribonuclease Z, chloroplastic
Cs1g19740	15.7	42.8433	31.3533	1.44831	Up	0.881138	-0.450452	Down	0.694635	0.997854	Up	0.843353	7-deoxyloganetin glucosyltransferase-like
Cs7g03030	16.73	45.7	25.6333	1.44976	Up	0.881837	-0.834173	Down	0.812717	0.615584	Up	0.758521	SAUR family
Cs4g15530	4.66333	12.76	6.91	1.45219	Up	0.83243	-0.884871	Down	0.733117	0.567324	Up	0.545012	hypothetical protein CICLE_v10010342mg
Cs5g03620	7.91333	21.7267	15.33	1.45711	Up	0.866155	-0.503109	Down	0.667762	0.954	Up	0.795738	tubulin beta chain
Cs7g15770	16.7033	45.9333	24.21	1.45941	Up	0.882429	-0.923938	Down	0.827934	0.535467	Up	0.724392	glutathione S-transferase
Cs8g08990	36.5367	100.767	57.5767	1.4636	Up	0.886651	-0.807462	Down	0.819893	0.656139	Up	0.796548	transmembrane ,
orange1.1t05494	4.69667	12.9533	10.36	1.46361	Up	0.834761	-0.322299	Down	0.463593	1.14131	Up	0.788753	subtilisin-like protease
Cs6g09540	38.87	107.733	70.8167	1.47074	Up	0.887236	-0.605304	Down	0.778025	0.865432	Up	0.834211	LURP-one-related 15-like
Cs1g06860	35.6533	98.9	60.6533	1.47193	Up	0.887046	-0.705384	Down	0.801666	0.76655	Up	0.818622	protochlorophyllide oxidoreductase
Cs5g34270	32.6333	90.55	46.91	1.47237	Up	0.886811	-0.948819	Down	0.840264	0.523549	Up	0.750772	serine threonine- kinase SRK2I
Cs7g01350	7.61333	21.17	9.63	1.47542	Up	0.866231	-1.13641	Down	0.83014	0.339008	Up	0.465409	beta-glucosidase 12-like
Cs7g11100	8.75333	24.3433	8.91667	1.47562	Up	0.87103	-1.44895	Down	0.862121	0.026672	Up	0.103531	nucleoplasmin ANO39
Cs7g11680	3.39	9.44	4.72667	1.4775	Up	0.801423	-0.997964	Down	0.71391	0.479538	Up	0.417302	fructokinase-like 2, chloroplastic
Cs5g09840	13.4933	37.61	17.7033	1.47887	Up	0.880652	-1.0871	Down	0.845809	0.391774	Up	0.606323	sugar phosphate phosphate translocator At1g12500
Cs7g11140	12.6767	35.4167	17.6	1.48225	Up	0.879915	-1.00885	Down	0.835018	0.4734	Up	0.657798	peptidyl-prolyl cis-trans isomerase CYP20-2, chloroplastic
orange1.1t00291	4.56333	12.7567	4.37333	1.48309	Up	0.834662	-1.54445	Down	0.828034	-0.0613547	Down	0.120217	UDP-galactose UDP-glucose transporter 4
Cs9g06000	3.59	10.0533	4.45333	1.48562	Up	0.810141	-1.17472	Down	0.757968	0.310902	Up	0.305682	nuclear cap-binding subunit 2 isoform X1
Cs5g08860	9.26333	26	13.7833	1.48891	Up	0.873772	-0.915587	Down	0.808061	0.573321	Up	0.675014	hypothetical protein CICLE_v10022924mg
Cs3g21330	7.30333	20.5767	13.3367	1.49438	Up	0.865828	-0.625611	Down	0.716599	0.868771	Up	0.764734	trihelix transcription factor GT-2-like
Cs9g10400	23.3133	65.71	27.05	1.49496	Up	0.886287	-1.28048	Down	0.870453	0.214473	Up	0.475375	glutathione S-transferase-like
Cs3g13680	2.72667	7.69	8.57667	1.49585	Up	0.773591	0.157433	Up	0.245294	1.65328	Up	0.81928	disease resistance RGA3-like isoform X1
Cs5g21700	9.06333	25.57	25.9533	1.49634	Up	0.873719	0.0214677	Up	0.108066	1.51781	Up	0.879995	Dentin sialophospho -related, isoform 3
Cs7g08140	4.78667	13.5067	7.31667	1.49658	Up	0.841178	-0.884413	Down	0.740416	0.612165	Up	0.577491	hypothetical protein
Cs3g25180	22.1133	62.4733	29.8967	1.49832	Up	0.886347	-1.06326	Down	0.850741	0.435068	Up	0.692351	bifunctional nuclease in basal defense response 1
Cs9g03630	46.8	132.433	56.3867	1.50069	Up	0.888815	-1.23184	Down	0.870744	0.268846	Up	0.597984	Major allergen Pru ar,
Cs4g06060	3.46	9.80667	6.28	1.50299	Up	0.808189	-0.642998	Down	0.610807	0.859993	Up	0.633763	NAD(P)H-quinone oxidoreductase subunit U, chloroplastic
Cs7g12140	3.33333	9.45333	4.03	1.50386	Up	0.803701	-1.23004	Down	0.756506	0.273814	Up	0.268873	DNA-directed RNA polymerase 1B, mitochondrial-like
orange1.1t02795	3.67667	10.4967	22.4433	1.51346	Up	0.817401	1.09636	Up	0.827773	2.60982	Up	0.909364	Heat shock 70 kDa
Cs4g03730	4.22667	12.08	7.21333	1.51503	Up	0.832323	-0.743882	Down	0.685092	0.771146	Up	0.636745	hypothetical protein CICLE_v10009102mg
Cs1g01850	4.33	12.3833	4.82333	1.51596	Up	0.834662	-1.3603	Down	0.808053	0.155663	Up	0.206056	peptidyl-prolyl cis-trans isomerase FKBP16-2, chloroplastic
Cs1g16010	4.86	13.9667	5.71	1.52296	Up	0.845302	-1.29043	Down	0.813491	0.232534	Up	0.285666	leucine-rich repeat receptor kinase At2g19210 isoform X2
Cs1g03730	23.6067	67.9233	29.7933	1.52471	Up	0.887517	-1.18892	Down	0.864924	0.335795	Up	0.624152	chalcone synthase
Cs2g19320	4.22	12.1433	7.29667	1.52485	Up	0.833113	-0.734855	Down	0.682619	0.789995	Up	0.645394	caffeine synthase 4-like
orange1.1t02492	4.45	12.81	4.61	1.52539	Up	0.838664	-1.47443	Down	0.822244	0.0509614	Up	0.111189	uncharacterized protein LOC102609941
Cs6g15610	16.0167	46.3133	8.58333	1.53185	Up	0.885596	-2.43182	Down	0.908116	-0.899964	Down	0.789404	cytochrome P450 76A1-like
Cs8g15900	202.837	587.293	544.047	1.53376	Up	0.891162	-0.110351	Down	0.344361	1.42341	Up	0.88704	asparagine-rich zinc finger AZF1-like
Cs2g17130	7.71333	22.4767	4.84667	1.543	Up	0.872017	-2.21336	Down	0.891528	-0.670362	Down	0.614769	PLANT CADMIUM RESISTANCE 2-like
Cs9g10410	35.4167	103.22	45.82	1.54322	Up	0.89022	-1.17167	Down	0.865812	0.371549	Up	0.67428	glutathione S-transferase-like
Cs1g17980	3.32	9.68667	6.62	1.54482	Up	0.810323	-0.549169	Down	0.565562	0.995648	Up	0.684473	uncharacterized protein LOC102621718
orange1.1t03164	15.5167	45.41	23.5933	1.54919	Up	0.88678	-0.944631	Down	0.830638	0.604561	Up	0.74661	flavonoid 3 -monooxygenase-like
Cs7g13080	4.12	12.0767	4.02667	1.55151	Up	0.835376	-1.58456	Down	0.826203	-0.0330583	Down	0.0909916	Aluminum-activated malate transporter 4
Cs7g13420	8.34667	24.4667	15.2667	1.55155	Up	0.875427	-0.680432	Down	0.750348	0.871113	Up	0.779453	DNA binding , isoform 1
Cs2g22200	59.9733	176.27	74.9033	1.55539	Up	0.892309	-1.23469	Down	0.871364	0.320709	Up	0.652969	Xyloglucan endotransglucosylase hydrolase 9
Cs7g16680	6.63667	19.5367	6.60333	1.55765	Up	0.868046	-1.56492	Down	0.860091	-0.00726434	Down	0.0726253	Sulfate thiosulfate import ATP-binding cysA,
Cs3g26240	20.6767	61.5267	26.46	1.57321	Up	0.890099	-1.2174	Down	0.866164	0.355809	Up	0.629563	thaumatin 1b
orange1.1t03576	21.7967	65.28	35.7767	1.58253	Up	0.892187	-0.867622	Down	0.825813	0.714911	Up	0.798031	codeine O-demethylase-like isoform X2
Cs2g16560	1.86333	5.58667	18.6067	1.5841	Up	0.727267	1.73576	Up	0.868263	3.31986	Up	0.9151	chaperone dnaJ 6-like
Cs8g09090	28.3867	85.34	56.31	1.58801	Up	0.893463	-0.599831	Down	0.773262	0.988178	Up	0.84871	proline-rich 4-like
Cs6g11900	58.43	175.8	63.1367	1.58915	Up	0.894769	-1.47739	Down	0.885387	0.111769	Up	0.353985	29 kDa ribonucleo A, chloroplastic-like
Cs5g26130	7.41667	22.37	9.84333	1.59272	Up	0.876194	-1.18435	Down	0.837691	0.408376	Up	0.522286	NAC domain-containing 29
Cs4g12460	6.64333	20.25	5.27667	1.60794	Up	0.873863	-1.94022	Down	0.879987	-0.33228	Down	0.389984	(E)-beta-farnesene synthase-like
orange1.1t04313	3.87333	11.8267	7.53667	1.6104	Up	0.83931	-0.650045	Down	0.648295	0.960351	Up	0.698223	ankyrin repeat-containing At5g02620-like
Cs5g34450	87.7267	268.83	140.22	1.61561	Up	0.89688	-0.939002	Down	0.842324	0.676605	Up	0.80665	photosystem I reaction center subunit IV, chloroplastic-like
Cs5g34830	4.13667	12.77	14.4633	1.62622	Up	0.847952	0.179642	Up	0.328478	1.80586	Up	0.873494	SULFUR DEFICIENCY-INDUCED 1
Cs3g26100	55.6467	172.473	129.713	1.63201	Up	0.897032	-0.411047	Down	0.70057	1.22096	Up	0.875515	gibberellin-regulated 1-like
Cs8g19550	6.43333	19.9933	10.94	1.63588	Up	0.87529	-0.869906	Down	0.780874	0.765974	Up	0.711489	UDP-glycosyltransferase 76E2-like
Cs9g16890	5.41	16.8967	6.83333	1.64304	Up	0.86762	-1.30608	Down	0.831687	0.336961	Up	0.399284	4-hydroxy-tetrahydrodipicolinate reductase 3, chloroplastic
Cs8g14950	10.4867	32.78	15.29	1.64426	Up	0.888755	-1.10023	Down	0.843481	0.544032	Up	0.675392	glucan endo-1,3-beta-glucosidase 14
orange1.1t03302	6.54333	20.5	5.17333	1.64753	Up	0.876574	-1.98646	Down	0.881856	-0.338932	Down	0.392814	(E)-beta-farnesene synthase-like
Cs5g18570	6.72	21.1667	4.79667	1.65526	Up	0.878176	-2.14169	Down	0.887807	-0.486429	Down	0.495437	uncharacterized protein LOC102606871
Cs9g17070	12.1367	38.23	15.51	1.65533	Up	0.891519	-1.30151	Down	0.865054	0.353826	Up	0.557286	Sugar isomerase family isoform 1
Cs8g19520	1.65333	5.23333	61.1633	1.66235	Up	0.722574	3.54686	Up	0.923662	5.20922	Up	0.961232	kDa class I heat shock -like
Cs3g08490	2.67667	8.47333	12.4267	1.66249	Up	0.805235	0.552438	Up	0.612255	2.21493	Up	0.879654	plastidal glycolate glycerate translocator 1, chloroplastic
Cs3g24860	7.15	22.6767	11.81	1.66519	Up	0.880751	-0.9412	Down	0.80404	0.723994	Up	0.709113	LRR receptor-like serine threonine- kinase At2g16250
Cs1g18470	2.87667	9.14667	6.13	1.66885	Up	0.815381	-0.577359	Down	0.569024	1.09149	Up	0.69058	abscisic acid receptor PYL2-like
Cs2g24350	7.62333	24.3167	29.7167	1.67345	Up	0.882991	0.289327	Up	0.543399	1.96278	Up	0.900389	small heat shock , chloroplastic-like
orange1.1t04355	7.71333	24.6933	8.75667	1.6787	Up	0.883811	-1.49567	Down	0.866134	0.183027	Up	0.29567	LRR receptor-like serine threonine- kinase FLS2-like
Cs6g15300	27.75	88.9533	83.32	1.68056	Up	0.897473	-0.0943858	Down	0.286763	1.58618	Up	0.894623	ABC transporter G family member 34-like
Cs4g18910	3.01667	9.71333	6.10667	1.68701	Up	0.824327	-0.669581	Down	0.620342	1.01743	Up	0.672282	transcription factor RAX2-like
orange1.1t04990	6.3	20.2933	25.0433	1.68758	Up	0.87788	0.303421	Up	0.536836	1.991	Up	0.898308	Heat shock 70 kDa
Cs7g11170	20.7733	66.95	167.78	1.68835	Up	0.896721	1.32541	Up	0.877315	3.01377	Up	0.923273	BAG family molecular chaperone regulator 5, mitochondrial-like
Cs7g10200	5.11333	16.52	4.25667	1.69188	Up	0.868676	-1.95642	Down	0.87105	-0.26454	Down	0.294928	Multidrug resistance ABC transporter family isoform 1
Cs4g20130	102.033	332.413	153.037	1.70394	Up	0.899751	-1.1191	Down	0.863461	0.584837	Up	0.783115	RING finger and CHY zinc finger domain-containing 1
Cs5g06360	5.56667	18.1533	11.7067	1.70535	Up	0.873962	-0.632904	Down	0.703809	1.07244	Up	0.792961	cytochrome P450 71A1-like
Cs5g16360	10.1233	33.2467	16.0967	1.71553	Up	0.891633	-1.04645	Down	0.837346	0.669078	Up	0.734207	two-component response regulator-like APRR5-like isoform X1
Cs8g04750	5.87667	19.33	7.88	1.71777	Up	0.877341	-1.29457	Down	0.839575	0.423198	Up	0.487279	F-box At3g07870-like
Cs5g21690	14.59	48.0567	55.3967	1.71976	Up	0.89584	0.205063	Up	0.487417	1.92482	Up	0.903719	Dentin sialophospho -related, isoform 3
Cs3g22800	17.93	59.19	33.8267	1.72298	Up	0.897169	-0.807192	Down	0.81454	0.915786	Up	0.831124	carboxymethylenebutenolidase homolog
orange1.1t00442	53.15	175.79	55.9633	1.72571	Up	0.900153	-1.6513	Down	0.893772	0.0744122	Up	0.25921	BAG family molecular chaperone regulator 6-like
Cs8g17910	5.6	18.53	7.48333	1.72636	Up	0.875868	-1.30811	Down	0.83851	0.418254	Up	0.474793	very-long-chain (3R)-3-hydroxyacyl- dehydratase 2
Cs6g18130	3.27	10.8267	6.45	1.72723	Up	0.838482	-0.747218	Down	0.668857	0.980009	Up	0.672993	SNW SKI-interacting -like
Cs1g05090	7.05667	23.4067	9.92	1.72986	Up	0.884297	-1.23851	Down	0.845081	0.491353	Up	0.576924	RING-H2 finger ATL78-like
orange1.1t02000	14.1633	47.2767	19.8733	1.73897	Up	0.896311	-1.25029	Down	0.865115	0.488673	Up	0.68246	phospho-2-dehydro-3-deoxyheptonate aldolase 2, chloroplastic-like
Cs4g18000	42.8867	143.687	160.037	1.74433	Up	0.900199	0.155476	Up	0.437325	1.8998	Up	0.90524	Tetratricopeptide repeat-like superfamily ,
orange1.1t01599	3.03	10.1633	10.8167	1.74598	Up	0.833166	0.0898823	Up	0.183706	1.83587	Up	0.854099	LRR receptor-like serine threonine- kinase At1g07650
Cs3g14090	3.34333	11.2533	4.3	1.75099	Up	0.843449	-1.38794	Down	0.799453	0.363049	Up	0.333008	Formamidopyrimidine-DNA glycosylase
Cs1g03700	34.1733	115.47	71.6467	1.75658	Up	0.900518	-0.688547	Down	0.798113	1.06803	Up	0.862446	mechanosensitive ion channel 10-like isoform X1
Cs8g03710	14.5533	49.1867	28.21	1.75692	Up	0.897268	-0.802061	Down	0.809133	0.954857	Up	0.831139	zinc metallopeptidase EGY3, chloroplastic
Cs7g22090	8.16	27.63	10.73	1.75959	Up	0.889582	-1.36459	Down	0.860612	0.395009	Up	0.529907	indeterminate-domain 16
Cs1g10925	2.51667	8.63667	5.22	1.77896	Up	0.815457	-0.726425	Down	0.619339	1.05254	Up	0.645743	---NA---
orange1.1t00329	10.79	37.21	14.7567	1.786	Up	0.895415	-1.33432	Down	0.866471	0.451672	Up	0.621125	(+)-neomenthol dehydrogenase-like
Cs1g06850	124.53	433.977	229.023	1.80112	Up	0.902576	-0.922123	Down	0.84008	0.879001	Up	0.838472	protochlorophyllide oxidoreductase
Cs7g05820	27.8033	96.9267	29.31	1.80164	Up	0.901125	-1.7255	Down	0.895932	0.0761351	Up	0.250401	uncharacterized serine-rich
Cs4g09080	11.43	39.8933	9.17333	1.80332	Up	0.89641	-2.12063	Down	0.90104	-0.317307	Down	0.477532	cytochrome P450 71D11-like
Cs5g28270	19.3333	68.2533	24.67	1.81981	Up	0.900617	-1.46814	Down	0.881848	0.351667	Up	0.616199	hypothetical protein CICLE_v10029754mg
Cs7g27040	11	38.8633	18.6233	1.82091	Up	0.896873	-1.0613	Down	0.842921	0.759608	Up	0.773315	cytochrome P450 71A1-like
Cs4g11320	8.13333	28.76	9.73667	1.82215	Up	0.892407	-1.56256	Down	0.87419	0.259581	Up	0.392912	(E)-beta-farnesene synthase-like
orange1.1t04599	40.7933	144.263	56.4667	1.8223	Up	0.902371	-1.35323	Down	0.87818	0.469066	Up	0.734948	BEL1-like homeodomain 1
Cs6g18250	2.63667	9.33333	4.64667	1.82368	Up	0.82782	-1.0062	Down	0.71401	0.817481	Up	0.551716	hypothetical protein CISIN_1g032511mg
Cs2g15220	3.52667	12.4933	5.47	1.82478	Up	0.85645	-1.19155	Down	0.789712	0.633236	Up	0.522021	hypothetical protein CISIN_1g041944mg
orange1.1t04221	7.5	27.05	29.41	1.85067	Up	0.891967	0.120678	Up	0.302938	1.97134	Up	0.900601	auxin-induced X15
Cs7g02500	24.9967	90.5	54.8	1.85618	Up	0.902523	-0.723742	Down	0.802984	1.13244	Up	0.866517	EARLY RESPONSIVE TO DEHYDRATION 15
Cs6g08260	96.8567	353.55	254.57	1.86799	Up	0.904262	-0.473852	Down	0.733347	1.39414	Up	0.885799	chlorophyll a-b binding , chloroplastic
Cs6g11720	5.79667	21.25	9.21	1.87417	Up	0.886013	-1.20619	Down	0.837576	0.667978	Up	0.648913	uncharacterized protein LOC102610402
Cs9g19160	10.9467	40.3367	14.5067	1.8816	Up	0.898665	-1.47538	Down	0.876878	0.406224	Up	0.590023	Sterol regulatory element-binding cleavage-activating ,
Cs2g25650	9.58	35.3967	9.21333	1.88552	Up	0.897389	-1.94182	Down	0.894599	-0.0563024	Down	0.149095	ACT domain repeat 6
Cs7g30330	54.57	203.393	55.4767	1.89809	Up	0.904467	-1.87432	Down	0.901545	0.0237731	Up	0.128988	EARLY RESPONSIVE TO DEHYDRATION 15-like
Cs5g10800	42.63	160.283	132.343	1.91068	Up	0.904368	-0.276339	Down	0.60164	1.63434	Up	0.89765	chlorophyll a-b binding 4, chloroplastic
Cs6g10120	18.3667	69.3467	15.91	1.91674	Up	0.902758	-2.12389	Down	0.905114	-0.207156	Down	0.42823	WRKY transcription factor 70
Cs3g21160	39.9867	151.863	108.92	1.92518	Up	0.90471	-0.479505	Down	0.735537	1.44568	Up	0.887365	hypothetical protein CISIN_1g0322981mg, partial
Cs7g15810	15.2667	58.0933	19.4567	1.92799	Up	0.902265	-1.57811	Down	0.887087	0.349879	Up	0.587382	aspartic ase CDR1-like
Cs5g09290	8.81	33.6533	12.3033	1.93354	Up	0.897526	-1.4517	Down	0.871655	0.481835	Up	0.610024	indole-3-acetic acid-induced ARG7-like
Cs8g07230	55.21	211.547	303.453	1.93797	Up	0.905241	0.520499	Up	0.754063	2.45847	Up	0.916901	glucose-1-phosphate adenylyltransferase large subunit
Cs1g20100	25.0867	96.2567	36.2667	1.93997	Up	0.904262	-1.40824	Down	0.880095	0.531723	Up	0.745482	clathrin assembly At4g40080
Cs5g04980	53.04	204.95	315.013	1.95012	Up	0.905484	0.620141	Up	0.784657	2.57026	Up	0.918097	gonadotropin beta chain
Cs4g02080	3.70333	14.5333	4.15	1.97247	Up	0.872671	-1.80818	Down	0.8564	0.164287	Up	0.198375	DNA-directed RNA polymerase 3, chloroplastic-like
Cs2g07080	1.90667	7.49333	3.86333	1.97455	Up	0.807491	-0.955761	Down	0.659613	1.01879	Up	0.566034	zinc finger CONSTANS-LIKE 2-like
Cs3g19460	5.62667	22.1933	29.0767	1.97977	Up	0.890858	0.389736	Up	0.628199	2.36951	Up	0.909523	WAT1-related At4g08300-like
orange1.1t04875	3.04667	12.2033	16.3467	2.00197	Up	0.862935	0.421721	Up	0.579094	2.42369	Up	0.897937	Heat shock 70 kDa
orange1.1t02944	5.13667	20.8733	7.07333	2.02276	Up	0.890691	-1.5612	Down	0.863139	0.461558	Up	0.491101	cytochrome P450 71D11-like
orange1.1t01602	17.7533	72.1967	18.4367	2.02384	Up	0.90635	-1.96935	Down	0.901561	0.0544879	Up	0.171169	Small heat shock C2
orange1.1t01583	1.7	6.95333	1.87667	2.03217	Up	0.800459	-1.88953	Down	0.773369	0.142638	Up	0.13365	salt tolerance At1g78600
Cs6g17370	3.09333	12.6833	7.23333	2.0357	Up	0.867446	-0.810201	Down	0.713221	1.2255	Up	0.744998	kDa heat shock , peroxisomal
Cs7g05410	14.2067	58.3	25.6333	2.03693	Up	0.906031	-1.18547	Down	0.863553	0.851453	Up	0.811433	enolase-phosphatase E1-like isoform X1
Cs3g16100	12.0767	49.59	13.49	2.03783	Up	0.905165	-1.87816	Down	0.896736	0.159668	Up	0.323155	F-box At3g12350
Cs2g23260	23.6467	97.15	41.37	2.03858	Up	0.907831	-1.23163	Down	0.86971	0.806948	Up	0.819538	Sugar phosphate exchanger 2,
Cs8g15070	9.44	38.8667	23.7233	2.04167	Up	0.903313	-0.712227	Down	0.784275	1.32945	Up	0.866941	catalytic,
Cs6g12390	11.1467	46.11	26.27	2.04847	Up	0.905059	-0.811663	Down	0.809646	1.2368	Up	0.863187	Photosystem I subunit O
Cs3g06450	3.59	14.92	3.5	2.05519	Up	0.878055	-2.09182	Down	0.870292	-0.0366289	Down	0.0937159	disease resistance RPS2-like isoform X1
Cs3g23510	8.44	35.37	4.32333	2.06721	Up	0.903009	-3.03231	Down	0.913868	-0.965099	Down	0.720736	hypothetical protein CISIN_1g026015mg
orange1.1t03504	98.62	413.613	248.197	2.06833	Up	0.909767	-0.736799	Down	0.811906	1.33153	Up	0.882583	chlorophyll a-b binding CP24 10A, chloroplastic
Cs2g05980	9.91	41.6833	15.3333	2.07251	Up	0.904641	-1.4428	Down	0.875094	0.629714	Up	0.714069	uncharacterized protein LOC102625397
orange1.1t02409	13.98	58.8767	21.48	2.07433	Up	0.906737	-1.4547	Down	0.87952	0.61963	Up	0.745815	UDP-glycosyltransferase 86A1-like
Cs9g06150	4.29667	18.14	4.11	2.07788	Up	0.887722	-2.14196	Down	0.881956	-0.0640795	Down	0.120217	basic 7S globulin-like
Cs2g21420	13.04	55.3467	68.0967	2.08555	Up	0.906867	0.299088	Up	0.605171	2.38464	Up	0.91448	ru large subunit-binding subunit alpha
Cs8g18360	66.8767	286.1	159.777	2.09694	Up	0.910086	-0.840463	Down	0.827551	1.25648	Up	0.877989	kDa class I heat shock -like
Cs9g06650	2.99667	12.83	3.48333	2.09809	Up	0.870142	-1.88098	Down	0.850779	0.21711	Up	0.217876	linoleate 9S-lipoxygenase 5 isoform X1
Cs8g12880	4.71	20.2467	5.02	2.10389	Up	0.892066	-2.01193	Down	0.882362	0.0919603	Up	0.15331	ethylene response 3
Cs9g09620	2.03	8.73333	2.32	2.10505	Up	0.834738	-1.91241	Down	0.809608	0.192645	Up	0.167423	NRT1 PTR FAMILY -like
Cs4g11330	2.60333	11.23	3.11667	2.10893	Up	0.860285	-1.84928	Down	0.835914	0.259644	Up	0.228016	(E)-beta-farnesene synthase-like
Cs4g12490	2.28	9.89333	4.23	2.11742	Up	0.848704	-1.2258	Down	0.763421	0.891624	Up	0.550596	(E)-beta-farnesene synthase-like
Cs2g24360	11.84	51.6367	64.0533	2.12473	Up	0.906912	0.310878	Up	0.612829	2.4356	Up	0.915176	small heat shock , chloroplastic-like
Cs8g19490	11.4933	50.18	127.63	2.12632	Up	0.906912	1.34678	Up	0.877881	3.4731	Up	0.92857	kDa class I heat shock -like
Cs8g07010	3.92	17.2	4.12333	2.13348	Up	0.886849	-2.06053	Down	0.876779	0.0729574	Up	0.125938	Cytochrome c biogenesis CCS1, chloroplastic
Cs6g06980	1.64333	7.28333	1.96	2.14797	Up	0.812753	-1.89375	Down	0.781372	0.254229	Up	0.181249	receptor kinase At3g47110-like
Cs5g10830	2.36	10.5033	2.16	2.15399	Up	0.855462	-2.28174	Down	0.848213	-0.127756	Down	0.137842	thioredoxin-like 1-1, chloroplastic
orange1.1t04316	7.49	33.3667	12.33	2.15537	Up	0.903791	-1.43623	Down	0.870821	0.719135	Up	0.715046	ankyrin repeat-containing At2g01680-like isoform X2
Cs7g27290	88.4267	395.323	243.007	2.16048	Up	0.911074	-0.702037	Down	0.803635	1.45844	Up	0.888629	chlorophyll a-b binding 6, chloroplastic
Cs2g25520	9.64	43.1333	17.0433	2.1617	Up	0.906388	-1.3396	Down	0.869687	0.822102	Up	0.779264	hypothetical protein
Cs9g14690	11.64	52.1833	119.287	2.1645	Up	0.907573	1.19277	Up	0.867864	3.35727	Up	0.926815	heat shock 22 kDa , mitochondrial isoform X1
Cs6g11470	3.62333	16.49	6.67333	2.1862	Up	0.886271	-1.30511	Down	0.830224	0.88109	Up	0.652425	zinc transporter 8-like
Cs5g31590	9.09333	41.81	19.7733	2.20097	Up	0.906813	-1.08029	Down	0.847034	1.12067	Up	0.842354	adenylate isopentenyltransferase 3, chloroplastic
Cs2g24040	5.27	24.3767	4.07667	2.20963	Up	0.899303	-2.58004	Down	0.901339	-0.370413	Down	0.373275	class I heat shock -like
Cs4g07540	6.88	32.0267	11.7533	2.21879	Up	0.904209	-1.4462	Down	0.870399	0.77259	Up	0.723264	4-hydroxy-4-methyl-2-oxoglutarate aldolase 3
Cs6g09530	76.9733	358.343	205.173	2.21891	Up	0.911917	-0.804499	Down	0.821532	1.41441	Up	0.886329	LURP-one-related 15-like
Cs1g13300	1.83333	8.57	1.20333	2.22483	Up	0.836956	-2.83226	Down	0.842033	-0.607433	Down	0.290796	putative uncharacterized protein DDB_G0281733-like
Cs1g23720	1.64667	7.71	3.55	2.22718	Up	0.82378	-1.11891	Down	0.702285	1.10827	Up	0.566549	UDP-glucosyl transferase 72E1,
Cs1g15880	19.35	90.7133	14.1533	2.22898	Up	0.910664	-2.68017	Down	0.91497	-0.451192	Down	0.658146	Oxidative stress 3, isoform 2
Cs1g12420	1.45667	6.86	3.66333	2.23554	Up	0.807529	-0.905052	Down	0.628069	1.33049	Up	0.613354	palmitoyl-monogalactosyldiacylglycerol delta-7 desaturase, chloroplastic-like
Cs2g20200	24.26	114.317	27.6667	2.23638	Up	0.911127	-2.04682	Down	0.905206	0.189569	Up	0.447141	DEAD-box ATP-dependent RNA helicase 52-like
orange1.1t03619	10.6733	51.2433	36.7633	2.26335	Up	0.908856	-0.479097	Down	0.717295	1.78426	Up	0.897718	Mediator of RNA polymerase II transcription subunit 8
Cs7g02880	9.53667	45.95	8.22667	2.26851	Up	0.908355	-2.48168	Down	0.908767	-0.213177	Down	0.340757	zinc finger CONSTANS-LIKE 14-like
Cs9g08750	14.8833	72.39	19.5167	2.28209	Up	0.91074	-1.89108	Down	0.899531	0.391009	Up	0.618848	cellulose synthase A catalytic subunit 8 [UDP-forming]-like isoform X2
Cs7g09720	4.44	21.7167	14.75	2.29017	Up	0.897875	-0.558088	Down	0.694788	1.73208	Up	0.871685	WD repeat-containing 48 homolog
Cs6g06700	2.27	11.1133	3.3	2.29153	Up	0.864674	-1.75175	Down	0.829466	0.539774	Up	0.371981	L-type lectin-domain containing receptor kinase -like
Cs7g12730	2.41667	11.8367	9.33333	2.29217	Up	0.869808	-0.342799	Down	0.465798	1.94937	Up	0.846175	G-type lectin S-receptor-like serine threonine- kinase RLK1
Cs6g17760	21.8467	108.133	35.9133	2.30733	Up	0.912258	-1.59022	Down	0.890288	0.717106	Up	0.79993	Plastid movement impaired 2
orange1.1t01783	2.37667	11.9333	5.37	2.32799	Up	0.871964	-1.152	Down	0.778722	1.17598	Up	0.678139	transcription factor PIF3-like isoform X3
Cs2g12490	24.88	125.023	16.7967	2.32914	Up	0.913139	-2.89595	Down	0.91808	-0.566812	Down	0.738974	zinc finger CONSTANS-LIKE 16
Cs7g15610	12.8333	64.5433	14.31	2.33037	Up	0.911658	-2.17324	Down	0.905849	0.157128	Up	0.328725	non-specific phospholipase C3-like
orange1.1t01937	2.99	15.37	5.14	2.3619	Up	0.887517	-1.58028	Down	0.847287	0.781623	Up	0.563809	wall-associated receptor kinase-like 1
Cs6g03960	9.05333	46.72	44.3033	2.36752	Up	0.910777	-0.076625	Down	0.245103	2.29089	Up	0.910968	Sensory transduction histidine kinase, isoform 1
Cs2g14810	1.25667	6.58	1.29667	2.38849	Up	0.808319	-2.34328	Down	0.788839	0.0452056	Up	0.0824101	Transcription-repair-coupling factor
Cs8g06360	113.943	600.783	144.527	2.39853	Up	0.915228	-2.05551	Down	0.906761	0.343019	Up	0.675967	Glycine-rich RNA-binding GRP1A
Cs1g15130	1.53333	8.29333	1.11	2.43528	Up	0.840889	-2.90139	Down	0.83933	-0.466112	Down	0.224323	dynein light chain 1, cytoplasmic-like
Cs3g11490	1.62	8.78333	3.80333	2.43877	Up	0.847435	-1.2075	Down	0.741197	1.23127	Up	0.605415	bifunctional L-3-cyanoalanine synthase cysteine synthase D2-like isoform X1
orange1.1t00328	2.65667	14.52	5.53333	2.45035	Up	0.886598	-1.39182	Down	0.827253	1.05853	Up	0.661536	(+)-neomenthol dehydrogenase-like
Cs2g17200	1.61333	9.23667	2.3	2.51733	Up	0.854399	-2.00574	Down	0.822413	0.511589	Up	0.297501	F-box SKIP28
Cs8g19530	49.1833	284.03	363.243	2.5298	Up	0.916184	0.354893	Up	0.665219	2.88469	Up	0.92179	kDa class I heat shock -like
Cs4g17240	1.35	7.94333	0.516667	2.55679	Up	0.838839	-3.94244	Down	0.857717	-1.38565	Down	0.376952	hypothetical protein CICLE_v10010063mg
Cs7g12310	1.58667	9.34667	2.29333	2.55845	Up	0.856655	-2.02701	Down	0.824725	0.531447	Up	0.303676	chaperonin 60 subunit beta 4, chloroplastic
Cs6g12920	13.9033	81.95	15.39	2.55931	Up	0.915197	-2.41275	Down	0.910827	0.146562	Up	0.321975	F-box kelch-repeat At1g15670-like
Cs5g03150	5.85667	34.8767	34.6133	2.57411	Up	0.910838	-0.0109343	Down	0.0917153	2.56318	Up	0.913587	heat shock 83
Cs5g25060	5.32667	31.8467	12.0167	2.57984	Up	0.910618	-1.40611	Down	0.867681	1.17373	Up	0.810411	cytochrome P450 71A1-like
Cs2g11270	1.35333	8.12333	3.57667	2.58555	Up	0.843054	-1.18346	Down	0.723705	1.4021	Up	0.61719	patatin 2
Cs1g07110	6.51	39.5633	7.00667	2.60343	Up	0.912972	-2.49736	Down	0.907787	0.106071	Up	0.192336	E3 ubiquitin- ligase RMA3-like
Cs2g08630	1.38333	8.45667	3.61333	2.61194	Up	0.84818	-1.22676	Down	0.737406	1.38518	Up	0.617887	cytochrome P450 71A1-like
Cs4g09050	1.37	8.38333	2.78	2.61335	Up	0.847208	-1.59244	Down	0.779948	1.02091	Up	0.484388	cytochrome P450 71D11-like
Cs4g17540	2.74667	16.91	4.45	2.62212	Up	0.896561	-1.926	Down	0.871234	0.696123	Up	0.499955	amino-acid racemase
Cs5g32560	0.81	5.01667	0.01	2.63074	Up	0.771556	-8.97059	Down	0.865674	-6.33985	Down	0.445355	glutaredoxin family
Cs2g28590	2.07333	12.8467	4.05	2.63137	Up	0.883522	-1.6654	Down	0.838472	0.96597	Up	0.562356	WAT1-related At5g40240-like
orange1.1t04318	7.12	44.26	13.9733	2.63605	Up	0.914051	-1.66333	Down	0.887784	0.972727	Up	0.79125	Ankyrin repeat-containing ,
Cs2g17510	4.51	28.25	4.62667	2.64705	Up	0.90957	-2.61021	Down	0.904854	0.0368457	Up	0.100232	Adagio 3
Cs8g18020	12.68	79.97	39.0167	2.6569	Up	0.916716	-1.03537	Down	0.850695	1.62154	Up	0.892496	kDa class I heat shock -like
Cs1g08030	12.6133	79.6733	24.1067	2.65915	Up	0.916701	-1.72466	Down	0.89476	0.934483	Up	0.82202	homeobox-leucine zipper ATHB-52-like
Cs1g21740	3.21667	20.69	12.9967	2.6853	Up	0.903692	-0.670792	Down	0.7319	2.0145	Up	0.876014	BTB POZ and TAZ domain-containing 4
Cs2g22820	16.25	104.703	22.5	2.6878	Up	0.917437	-2.21831	Down	0.908537	0.469485	Up	0.685472	hypothetical protein CICLE_v10017345mg
orange1.1t03148	1.42	9.29	1.47667	2.70979	Up	0.859738	-2.65333	Down	0.846597	0.0564533	Up	0.0896068	lysine-specific demethylase JMJD5 isoform X1
Cs6g14090	1.65	10.8033	2.86	2.71094	Up	0.873058	-1.91739	Down	0.835799	0.793549	Up	0.429471	lysosomal Pro-X carboxypeptidase-like
Cs9g18180	6.19	41.3367	14.71	2.73941	Up	0.914423	-1.49062	Down	0.878042	1.24879	Up	0.836239	cyclic nucleotide-gated ion channel 1-like
Cs5g19520	3.75333	25.53	2.88667	2.76595	Up	0.909	-3.14472	Down	0.909288	-0.378768	Down	0.319583	Leucine-rich repeat structural ORF147 isoform 2, partial
Cs3g04670	8.53667	58.2367	18.5433	2.77018	Up	0.916374	-1.65103	Down	0.889798	1.11916	Up	0.838593	homogentisate phytyltransferase 1, chloroplastic-like
orange1.1t03165	1.82667	12.5733	5.60333	2.78308	Up	0.884343	-1.16601	Down	0.787491	1.61707	Up	0.747351	cytochrome P450,
Cs4g11250	1.21333	8.47	0.993333	2.80339	Up	0.852311	-3.09201	Down	0.846352	-0.288626	Down	0.155202	Potassium sodium hyperpolarization-activated cyclic nucleotide-gated channel 1
Cs3g03050	0.81	5.68333	12.05	2.81074	Up	0.798963	1.08422	Up	0.767357	3.89497	Up	0.908827	kDa class IV heat shock -like
Cs1g12560	1	7.11333	3.42667	2.83053	Up	0.832574	-1.05372	Down	0.671943	1.77681	Up	0.65331	kDa heat shock , mitochondrial
Cs7g13810	3.73333	26.9667	4.67	2.85264	Up	0.911347	-2.52968	Down	0.902373	0.322958	Up	0.321876	DNAJ heat shock N-terminal domain-containing ,
Cs5g34390	20.5067	148.147	12.6	2.85286	Up	0.919579	-3.55553	Down	0.92583	-0.702669	Down	0.766474	Maternal effect embryo arrest 14 isoform 1
Cs5g10530	1.21333	8.81333	1.78333	2.86071	Up	0.857976	-2.30511	Down	0.829343	0.5556	Up	0.271098	bifunctional UDP-glucose 4-epimerase and UDP-xylose 4-epimerase 1-like
Cs2g17000	1.57	11.6133	1.70667	2.88695	Up	0.881267	-2.76653	Down	0.869963	0.120417	Up	0.119975	Chlororespiratory reduction 3, isoform 1
Cs4g05770	26.49	196.853	224.267	2.8936	Up	0.920004	0.188094	Up	0.490741	3.0817	Up	0.923659	kDa class II heat shock -like
Cs3g05190	0.953333	7.11	1.06	2.8988	Up	0.833835	-2.74579	Down	0.815145	0.153012	Up	0.113641	wall-associated receptor kinase-like 1-like
Cs2g02660	1.73	12.9733	2.42	2.90671	Up	0.888436	-2.42247	Down	0.870476	0.484235	Up	0.294648	Chaperonin-like
orange1.1t01385	0.94	7.16333	2.18	2.9299	Up	0.835148	-1.7163	Down	0.765305	1.2136	Up	0.464486	LRR receptor-like serine threonine- kinase GSO1-like
orange1.1t05240	0.763333	6	0.446667	2.97458	Up	0.811318	-3.74769	Down	0.814617	-0.773115	Down	0.204799	pentatricopeptide repeat-containing At1g10910, chloroplastic
Cs7g28370	5.40333	43.0467	37.6433	2.99398	Up	0.916906	-0.193507	Down	0.447395	2.80047	Up	0.916795	Plant-specific domain TIGR01589 family
orange1.1t00062	20.78	167.17	29.3933	3.00805	Up	0.921599	-2.50776	Down	0.913837	0.500293	Up	0.721766	peptidyl-prolyl cis-trans isomerase FKBP17-2, chloroplastic
orange1.1t05469	0.5	4.12667	6.17667	3.04498	Up	0.746579	0.581852	Up	0.487823	3.62683	Up	0.845994	alcohol dehydrogenase-like 2 isoform X1
Cs2g28670	0.683333	5.73667	1.10667	3.06955	Up	0.807005	-2.37399	Down	0.766117	0.695559	Up	0.235766	alpha-dioxygenase 1-like
Cs1g16820	7.77333	65.7133	19.2367	3.07958	Up	0.920437	-1.77233	Down	0.895557	1.30725	Up	0.857542	Chaperone -domain containing isoform 1
Cs7g02120	1.82333	15.43	1.97667	3.08109	Up	0.899424	-2.9646	Down	0.890747	0.116491	Up	0.122881	RNA polymerase sigma factor sigD, chloroplastic
Cs5g28840	21.2667	182.073	12.38	3.09785	Up	0.922001	-3.87844	Down	0.931175	-0.780583	Down	0.788163	Maternal effect embryo arrest 14 isoform 1
Cs3g14930	12.5367	107.58	35.9633	3.10118	Up	0.92147	-1.58081	Down	0.890127	1.52037	Up	0.885504	dnaJ homolog subfamily B member 6-like
Cs8g17520	13.16	117.023	40.52	3.15256	Up	0.921698	-1.53009	Down	0.887324	1.62247	Up	0.892791	Two-component response regulator-like PRR73
Cs4g05780	38.48	342.267	459.187	3.15294	Up	0.92251	0.42396	Up	0.709308	3.5769	Up	0.930894	kDa class II heat shock -like
Cs6g15800	2.24333	20.2533	2.75667	3.17444	Up	0.910026	-2.87716	Down	0.900305	0.297281	Up	0.233268	glycosyltransferase At5g03795-like
Cs9g18210	3.25333	31.5033	7.09667	3.27551	Up	0.917848	-2.15029	Down	0.898214	1.12522	Up	0.726019	cyclic nucleotide-gated ion channel 1-like
Cs1g05030	2.55	26.3367	4.01333	3.3685	Up	0.917164	-2.7142	Down	0.904632	0.654304	Up	0.459158	receptor kinase FERONIA
orange1.1t01983	1.22	12.9	2.02	3.40242	Up	0.895832	-2.67494	Down	0.876036	0.727474	Up	0.339138	UDP-glycosyltransferase 73C3-like
Cs5g06860	4.76667	51.7567	26.2067	3.44069	Up	0.923042	-0.981811	Down	0.838104	2.45888	Up	0.90947	uncharacterized protein LOC102605400
Cs3g09690	2.20333	25.6733	6.98667	3.54251	Up	0.918766	-1.87759	Down	0.885624	1.66492	Up	0.790032	urea-proton symporter DUR3
orange1.1t00571	3.98	46.85	33.8667	3.55721	Up	0.924378	-0.468183	Down	0.708573	3.08903	Up	0.91961	two-component response regulator-like APRR9 isoform X2
orange1.1t02723	5.38667	69.4633	11.5533	3.68879	Up	0.92775	-2.58794	Down	0.913278	1.10084	Up	0.796487	calcineurin B 7
orange1.1t02220	4.48	59.6467	5.15667	3.73487	Up	0.92895	-3.53193	Down	0.923448	0.20294	Up	0.250394	thioredoxin-like 3-1, chloroplastic
orange1.1t04927	0.36	5.47333	0.143333	3.92635	Up	0.821327	-5.25497	Down	0.838663	-1.32862	Down	0.175672	uncharacterized protein LOC102612665, partial
Cs9g08430	0.543333	8.37	2.53333	3.94532	Up	0.875473	-1.72419	Down	0.791358	2.22113	Up	0.611121	ankyrin repeat-containing At3g12360-like
Cs7g03380	0.503333	8.31	0.943333	4.04526	Up	0.876931	-3.13901	Down	0.844729	0.906254	Up	0.247699	ARF guanine-nucleotide exchange factor GNOM-like
Cs8g18860	1.8	29.97	1.32	4.05745	Up	0.930363	-4.50491	Down	0.935372	-0.447459	Down	0.240049	transcription factor PCL1-like
Cs9g08410	0.486667	8.35667	0.7	4.10192	Up	0.879429	-3.5775	Down	0.856186	0.524421	Up	0.159485	ankyrin repeat-containing At5g02620-like
Cs3g21790	4.94	93.1533	25.82	4.23702	Up	0.938632	-1.85112	Down	0.899286	2.38591	Up	0.908214	GIGANTEA
Cs5g18500	6.20333	118.47	36.1433	4.25533	Up	0.940447	-1.71272	Down	0.89571	2.54261	Up	0.9137	heat shock
Cs7g06170	0.263333	5.25	0.453333	4.31736	Up	0.825238	-3.53367	Down	0.786059	0.783682	Up	0.15558	acidic mammalian chitinase-like
Cs7g03390	1.08333	21.8733	0.08	4.33562	Up	0.931912	-8.09496	Down	0.983366	-3.75933	Down	0.448314	hypothetical protein CICLE_v10032785mg
Cs8g05990	0.67	14.8033	0.33	4.46562	Up	0.923611	-5.48731	Down	0.940901	-1.0217	Down	0.219473	Cold regulated gene 27, isoform 2
Cs4g09040	0.273333	6.36667	0.27	4.5418	Up	0.858173	-4.55951	Down	0.843335	-0.017702	Down	0.0645584	cytochrome P450 71D11-like
Cs8g19730	3.01333	77.0833	3.67667	4.67699	Up	0.947274	-4.38995	Down	0.940013	0.287038	Up	0.264499	Maternal effect embryo arrest 59
Cs2g07600	4.93333	130.517	19.1667	4.72553	Up	0.949219	-2.76756	Down	0.916433	1.95796	Up	0.89121	thiamine thiazole synthase 2, chloroplastic-like
orange1.1t05692	0.266667	7.51333	1.05	4.81634	Up	0.88498	-2.83906	Down	0.825576	1.97728	Up	0.373963	Chaperone dnaJ 20, chloroplastic
Cs2g14490	4.46333	160.087	6.05667	5.16459	Up	0.958947	-4.72419	Down	0.948115	0.440402	Up	0.444621	light-regulated -like
orange1.1t01663	5.83667	229.507	7.70667	5.29725	Up	0.962751	-4.89629	Down	0.951975	0.400962	Up	0.468746	universal stress A
Cs8g20740	2.11667	91.7267	1.06667	5.43748	Up	0.965189	-6.42616	Down	0.981092	-0.988685	Down	0.411195	zinc finger protein CONSTANS-LIKE 6-like
Cs6g18050	0.126667	6.16	1.58	5.60382	Up	0.879725	-1.96301	Down	0.756843	3.64082	Up	0.541508	S-adenosylmethionine-dependent methyltransferase At5g38780-like
orange1.1t04846	0.336667	16.4833	0.526667	5.61354	Up	0.952598	-4.96797	Down	0.9325	0.645569	Up	0.154627	ankyrin repeat-containing At5g02620-like
Cs8g06950	0.01	0.61	5.59333	5.93074	Up	0.373126	3.19683	Up	0.78903	9.12756	Up	0.911604	pyruvate dehydrogenase E1 component subunit beta-3, chloroplastic-like
Cs9g17050	0.09	11.84	0.333333	7.03953	Up	0.960207	-5.15056	Down	0.921227	1.88897	Up	0.186236	uncharacterized protein LOC102626656 isoform X1
Cs5g19360	0.01	1.52667	3.10667	7.25424	Up	0.600568	1.02498	Up	0.473625	8.27922	Up	0.802564	dynamin-2A-like isoform X1
orange1.1t05395	0.01	2.56	4.35333	8	Up	0.738704	0.765977	Up	0.480311	8.76598	Up	0.87108	alpha beta hydrolase domain-containing 17C-like
Cs9g11120	0.01	3.92	3.90333	8.61471	Up	0.836735	-0.00614698	Down	0.0699122	8.60856	Up	0.850595	uncharacterized protein LOC102610832
Cs6g07060	0.01	4.45333	1.60333	8.79874	Up	0.861052	-1.47381	Down	0.639587	7.32493	Up	0.627406	dynein light chain LC6, flagellar outer arm-like
orange1.1t05448	0.01	4.69667	1.30667	8.87549	Up	0.870658	-1.84575	Down	0.692835	7.02975	Up	0.57264	G-type lectin S-receptor-like serine threonine- kinase At4g27290-like
Cs1g16630	0.01	5.34667	-	9.0625	Up	0.892149	-9.0625	Down	0.876993	-	-	-	Senescence-associated gene 21,
Cs5g20170	0.01	6.15333	4.74333	9.26522	Up	0.911932	-0.375467	Down	0.374734	8.88976	Up	0.885761	manganese-transporting ATPase PDR2
Cs3g10830	0.01	6.77333	0.106667	9.40372	Up	0.924181	-5.98868	Down	0.886543	3.41504	Up	0.124659	Calcium-binding EF hand family
