# Supplementary material for: Identification of Genes Associated with Lemon Floral Transition and Flower Development during Floral Inductive Water Deficits: A Hypothetical Model
Source: Front Plant Sci. 2017 Jun 13;8:1013. doi: 10.3389/fpls.2017.01013 (PMC5468436; doi:10.3389/fpls.2017.01013)
Supplement: Supplementary file 7 [file Table_3.XLS]

## Sheet: CiTFL promoter
Cis element	Position	Occurrence frequency	Motif	Organim	Function
5-UTR Py-rich stretch	768(-)	1	TTTCTTCTCT	Lycopersicon esculentum	cis-acting element conferring high transcription levels
A-box	575(+)	1	CCGTCC	Petroselinum crispum	cis-acting regulatory element
ABRE	1167(+)	1	TACGTG	Arabidopsis thaliana	cis-acting element involved in the abscisic acid responsiveness
ARE	253(-),1002(-),339(-)	3	TGGTTT	Zea mays	cis-acting regulatory element essential for the anaerobic induction
Box 4	333(+),971(-),883(-)	3	ATTAAT	Petroselinum crispum	part of a conserved DNA module involved in light responsiveness
CAAT-box	97(-)	1	gGCAAT	Arabidopsis thaliana	common cis-acting element in promoter and enhancer regions
CAAT-box	456(+),525(+),543(-),590(+),852(-),925(+)	6	CCAAT	Arabidopsis thaliana	common cis-acting element in promoter and enhancer regions
CAAT-box	145(+),151(+),177(+),1040(+)	4	CAAAT	Brassica rapa	common cis-acting element in promoter and enhancer regions
CAAT-box	158(+),192(-),208(+),215(-),274(-),285(+),309(+),365(+),457(+),526(+),591(+),793(+),1258(+)	13	CAAT	Hordeum vulgare	common cis-acting element in promoter and enhancer regions
CAAT-box	190(+),191(-),214(-),273(-),530(+),656(+),725(+),912(+),926(+)	9	CAATT	Glycine max	common cis-acting element in promoter and enhancer regions
CAT-box	10(+)	1	GCCACT	Arabidopsis thaliana	cis-acting regulatory element related to meristem expression
CATT-motif	648(+)	1	GCATTC	Zea mays	part of a light responsive element
CCGTCC-box	575(+)	1	CCGTCC	Arabidopsis thaliana	cis-acting regulatory element related to meristem specific activation
G-Box	1167(-)	1	CACGTA	Antirrhinum majus	cis-acting regulatory element involved in light responsiveness
G-box	1167(+)	1	TACGTG	Daucus carota	cis-acting regulatory element involved in light responsiveness
GAG-motif	868(-)	1	AGAGAGT	Arabidopsis thaliana	part of a light responsive element
GARE-motif	63(-),766(+)	2	AAACAGA	Brassica oleracea	gibberellin-responsive element
GT1-motif	631(+),711(+)	2	GGTTAA,GTGTGTGAA	Arabidopsis thaliana,Solanum tuberosum	light responsive element
HSE	269(+)	1	AAAAAATTTC	Brassica oleracea	cis-acting element involved in heat stress responsiveness
MBS	425(-),625(-)	2	TAACTG	Arabidopsis thaliana	MYB binding site involved in drought-inducibility
MRE	628(-)	1	AACCTAA	Petroselinum crispum	MYB binding site involved in light responsiveness
O2-site	77(+)	1	GATGACATGG	Zea mays	cis-acting regulatory element involved in zein metabolism regulation
RY-element	35(+)	1	CATGCATG	Helianthus annuus	cis-acting regulatory element involved in seed-specific regulation
Skn-1_motif	78(-)	1	GTCAT	Oryza sativa	cis-acting regulatory element required for endosperm expression
Sp1	1292(+)	1	CC(G/A)CCC	Zea mays	light responsive element
TATA-box	199(-),211(-),263(-),268(-),348(-),377(-),648(-),874(+),981(+),1095(+),1118(+),1157(-)	12	TTTTA	Lycopersicon esculentum	core promoter element around -30 of transcription start
TATA-box	329(+),332(-),335(+),486(-),756(+),778(+),848(+),877(+),885(+),891(+),898(+),973(+)	12	TAATA	Glycine max	core promoter element around -30 of transcription start
TATA-box	367(+)	1	ATATAA	Brassica oleracea	core promoter element around -30 of transcription start
TATA-box	818(+),1191(+)	2	tcTATATAtt	Arabidopsis thaliana	core promoter element around -30 of transcription start
TATA-box	820(+),822(-)	2	TATATATA	Arabidopsis thaliana	core promoter element around -30 of transcription start
TATA-box	368(+),700(-),	2	TATAAA	Arabidopsis thaliana	core promoter element around -30 of transcription start
TATA-box	428(-),701(-),	2	TATAA	Arabidopsis thaliana	core promoter element around -30 of transcription start
TATA-box	429(+),702(-),824(-),826(-),1239(-),1241(-),1300(-)	7	TATA	Arabidopsis thaliana	core promoter element around -30 of transcription start
TATA-box	821(-),825(-),1240(-)	3	ATATAT	Brassica napus	core promoter element around -30 of transcription start
TATA-box	1298(+)	1	tcTATAAAta	Nicotiana tabacum	core promoter element around -30 of transcription start
TC-rich repeats	303(-),532(+)	2	ATTCTCTAAC	Nicotiana tabacum	cis-acting element involved in defense and stress responsiveness
TCA-element	349(-),1087(+),834(-)	3	CCATCTTTTT,CCATCTTTTT,CAGAAAAGGA	Nicotiana tabacum,Nicotiana tabacum,Brassica oleracea	cis-acting element involved in salicylic acid responsiveness
TCT-motif	1253(+)	1	TCTTAC	Arabidopsis thaliana	part of a light responsive element
Unnamed_1	389(+)	1	CGTGG	Zea mays
Unnamed_13	1233(+)	1	TCCAAGTATA	Zea mays
Unnamed_3	389(+)	1	CGTGG	Zea mays
Unnamed_4	395(-),1231(+),662(+),1293(+),552(-),811(-)	6	CTCC	Petroselinum hortense

## Sheet: CiFT promoter
Cis element	Position	Occurrence frequency	Motif	Organism	Function
5-UTR Py-rich stretch	659(-)	1	TTTCTTCTCT	Lycopersicon esculentum	cis-acting element conferring high transcription levels
AAGAA-motif	1294(-)	1	GAAAGAA	Avena sativa
ARE	113(+),1123(+)	2	TGGTTT	Zea mays	cis-acting regulatory element essential for the anaerobic induction
Box 4	297(+),965(-)	2	ATTAAT	Petroselinum crispum	part of a conserved DNA module involved in light responsiveness
Box-W1	238(-),260(-),249(-)	3	TTGACC	Petroselinum crispum	fungal elicitor responsive element
CAAT-box	57(+),646(-),669(-),895(+),948(-),1032(+),1075(-),1447(-)	8	CAAAT	Brassica rapa	common cis-acting element in promoter and enhancer regions
CAAT-box	59(-),295(+),471(+),537(+),554(+),828(+)	6	CAATT	Glycine max	common cis-acting element in promoter and enhancer regions
CAAT-box	60(-),193(-),459(-),707(-)	4	CCAAT	Arabidopsis thaliana	common cis-acting element in promoter and enhancer regions
CAAT-box	314(-),318(-),368(-),1001(-),1024(-),1056(-),1117(-),1143(+),1166(+),1279(+)	10	CAAT	Hordeum vulgare	common cis-acting element in promoter and enhancer regions
CGTCA-motif	754(-)	1	CGTCA	Hordeum vulgare	cis-acting regulatory element involved in the MeJA-responsiveness
E2Fb	1076(+)	1	TTTGCCGC	Nicotiana tabacum
G-Box	790(-)	1	CACGTT	Pisum sativum	cis-acting regulatory element involved in light responsiveness
G-box	790(-)	1	CACGTT	Zea mays	cis-acting regulatory element involved in light responsiveness
GA-motif	1048(-)	1	AAAGATGA	Helianthus annuus	part of a light responsive element
GAG-motif	421(+),749(+),1040(+)	3	AGAGATG,AGAGATG,GGAGATG	Spinacia oleracea,Spinacia oleracea,Hordeum vulgare	part of a light responsive element
GARE-motif	1152(+)	1	TCTGTTG	Brassica oleracea	gibberellin-responsive element
GCN4_motif	1211(+)	1	TGAGTCA	Oryza sativa	cis-regulatory element involved in endosperm expression
HSE	664(+),1389(+),1144(+)	3	AGAAAATTCG,AAAAAATTTC,AAAAAATTTC	Brassica oleracea	cis-acting element involved in heat stress responsiveness
LTR	728(-)	1	CCGAAA	Hordeum vulgare	cis-acting element involved in low-temperature responsiveness
MBS	248(+),408(+)	2	CGGTCA,TAACTG	Zea mays,Arabidopsis thaliana	MYB Binding Site,MYB binding site involved in drought-inducibility
Skn-1_motif	481(+),1021(+),753(-),1214(+)	4	GTCAT	Oryza sativa	cis-acting regulatory element required for endosperm expression
Sp1	13(-)	1	CC(G/A)CCC	Zea mays	light responsive element
TATA-box	272(-),342(-),573(-),849(-),901(+),1319(-)	6	TTTTA	Lycopersicon esculentum	core promoter element around -30 of transcription start
TATA-box	1342(+)	1	taTATAAAtc	TATA-box	core promoter element around -30 of transcription start
TATA-box	1313(+)	1	TAAAAATAA	TATA-box	core promoter element around -30 of transcription start
TATA-box	996(+)	1	TAAAGATT	Arabidopsis thaliana	core promoter element around -30 of transcription start
TATA-box	871(-),1341(-)	2	TATATAA	Arabidopsis thaliana	core promoter element around -30 of transcription start
TATA-box	398(-)	1	TATAA	Arabidopsis thaliana	core promoter element around -30 of transcription start
TATA-box	847(+),1282(+)	2	TATAAA	Arabidopsis thaliana	core promoter element around -30 of transcription start
TATA-box	399(+),456(+),872(-),874(-),1175(-)	5	TATA	Arabidopsis thaliana	core promoter element around -30 of transcription start
TATA-box	817(-),964(-),967(+),970(-),1088(+),1091(+)	6	TAATA	Glycine max	core promoter element around -30 of transcription start
TATA-box	845(-)	1	TATACA	Helianthus annuus	core promoter element around -30 of transcription start
TATA-box	1132(-)	1	TATATGT	Pisum sativum	core promoter element around -30 of transcription start
TATA-box	1134(+),1281(+),1343(+)	3	ATATAA	Brassica oleracea	core promoter element around -30 of transcription start
TATA-box	1135(+),1344(+)	2	TATAAAT	Ac	core promoter element around -30 of transcription start
TATA-box	1424(-)	1	TACAAAA	Oryza sativa	core promoter element around -30 of transcription start
TATC-box	613(-)	1	TATCCCA	Oryza sativa	cis-acting element involved in gibberellin-responsiveness
TC-rich repeats	505(-),661(-),555(+)	3	GTTTTCTTAC,ATTTTCTTCA,ATTTTCTCCA	Nicotiana tabacum	cis-acting element involved in defense and stress responsiveness
TCA-element	385(-),562(+)	2	CAGAAAAGGA,CCATCTTTTT	Brassica oleracea,Nicotiana tabacum	cis-acting element involved in salicylic acid responsiveness
TCT-motif	1412(+)	1	TCTTAC	Arabidopsis thaliana	part of a light responsive element
TGA-element	516(-)	1	AACGAC	Brassica oleracea	auxin-responsive element
TGACG-motif	754(+)	1	TGACG	Hordeum vulgare	cis-acting regulatory element involved in the MeJA-responsiveness
Unnamed_13	359(+)	1	TCCAAGTATA	Zea mays
Unnamed_4	14(-),560(+),178(-),1040(-),128(-),769(-),462(-),690(-),94(-),782(-),175(-)	11	CTCC	Petroselinum hortense
Unnamed_6	1344(+)	1	taTAAATATct	Zea mays
W box	238(-),260(-),249(+)	3	TTGACC	Arabidopsis thaliana
Box E	838(-)	1	ACCCATCAAG	Petroselinum crispum
Chs-CMA2a	975(-),1400(+)	2	TCACTTGA	Petroselinum crispum	part of a light responsive element

## Sheet: CiBFT promoter
Cis element	Position	Occurrence frequency	Motif	Organism	Function
5UTR Py-rich stretch	499(+),936(+)	2	TTTCTTCTCT	Lycopersicon esculentum,Lycopersicon esculentum	cis-acting element conferring high transcription levels
A-box	70(+)	1	CCGTCC	Petroselinum crispum	cis-acting regulatory element
AAGAA-motif	117(+),1234(-),176(+)	3	GAAAGAA,gGTAAAGAAA ,GAAAGAA	Avena sativa
ABRE	425(-),615(-)	2	TACGGTC,GACACGTGGC	Arabidopsis thaliana,Triticum aestivum	cis-acting element involved in the abscisic acid responsiveness
ARE	835(-)	1	TGGTTT	Zea mays	cis-acting regulatory element essential for the anaerobic induction
ATCC-motif	520(-)	1	CAATCCTC	Pisum sativum	part of a conserved DNA module involved in light responsiveness
ATGCAAAT motif	11079(-)	1	ATACAAAT	Oryza sativa	cis-acting regulatory element associated to the TGAGTCA motif
Box 4	1033(-),11139(-)	2	ATTAAT	Petroselinum crispum	part of a conserved DNA module involved in light responsiveness
Box-W1	423(+)	1	TTGACC	Petroselinum crispum	fungal elicitor responsive element
CAAT-box	63(-),76(+),289(+),344(-),452(-),516(+),524(-),556(+),628(-),737(+),839(+),903(-),979(+),1067(+),1367(-)	15	CAAT	Hordeum vulgare	common cis-acting element in promoter and enhancer regions
CAAT-box	75(+),231(-),288(+),515(+),555(+),838(+),853(-),978(+),1066(+)	9	CCAAT	Arabidopsis thaliana	common cis-acting element in promoter and enhancer regions
CAAT-box	97(-),155(-),160(+),395(+),475(+),649(+),822(+),1107(-)	8	CAAAT	Brassica rapa	common cis-acting element in promoter and enhancer regions
CAAT-box	230(-),254(+),343(-),851(+),852(-),1192(+),1214(+)	7	CAATT	Glycine max	common cis-acting element in promoter and enhancer regions
CAT-box	1177(-)	1	GCCACT	Arabidopsis thaliana	cis-acting regulatory element related to meristem expression
CCGTCC-box	70(+)	1	CCGTCC	Arabidopsis thaliana	cis-acting regulatory element related to meristem specific activation
CGTCA-motif	4(+),148(+)	2	CGTCA	Hordeum vulgare	cis-acting regulatory element involved in the MeJA-responsiveness
G-Box	888(+)	1	CACGTT	Pisum sativum	cis-acting regulatory element involved in light responsiveness
G-box	201(+),1228(-),888(+),616(-),1079(-)	5	CACGAC,GACATGTGGT,CACGTT,CACATGG,CACGTC	Zea mays,Solanum tuberosum	cis-acting regulatory element involved in light responsiveness
GAG-motif	574(-)	1	AGAGAGT	Arabidopsis thaliana	part of a light responsive element
GARE-motif	218(-)	1	AAACAGA	Brassica oleracea	gibberellin-responsive element
GATA-motif	1332(-)	1	AAGGATAAGG	Solanum tuberosum	part of a light responsive element
GCN4_motif	619(+)	1	TGTGTCA	Oryza sativa	cis-regulatory element involved in endosperm expression
GT1-motif	12(-),1062(-)	2	GGTTAA	Arabidopsis thaliana	light responsive element
I-box	501(-),1338(-),906(+)	3	aAGATAAGA,AGATAAGG,GATAAGATA	Triticum aestivum,Glycine max	part of a light responsive element
LAMP-element	832(+)	1	CCAAAACCA	Spinacia oleracea	part of a light responsive element
MBS	306(-),424(-),411(+),605(+)	4	CAACTG,CGGTCA,TAACTG,CAACTG	Arabidopsis thaliana,Zea mays	MYB binding site involved in drought-inducibility,MYB Binding Site
MBSII	1121(+)	1	AAAAGTTAGTTA	Petunia hybrida	MYB binding site involved in flavonoid biosynthetic genes regulation
Sp1	330(-)	1	CC(G/A)CCC	Zea mays	light responsive element
TA-rich region	911(-),913(-)	2	TATATATATATATATATATATA	Nicotiana tabacum	enhancer
TATA-box	34(-),322(-),570(+),700(-),945(+),1012(-),1019(-),1035(+),1115(+),1265(-)	5	TAATA	Glycine max	core promoter element around -30 of transcription start
TATA-box	49(+),132(+),134(+),193(+),314(+),316(+),325(+),633(+),703(+),915(-),917(-),927(-),929(-),948(-),1015(-),1017(-),1364(-)	17	TATA	Arabidopsis thaliana	core promoter element around -31 of transcription start
TATA-box	128(-),911(-),1350(+)	3	taTATAAAtc	Arabidopsis thaliana	core promoter element around -32 of transcription start
TATA-box	130(-),1118(+),1352(+)	3	TATAAA	Arabidopsis thaliana	core promoter element around -33 of transcription start
TATA-box	131(-),1014(-)	2	TATATAA	Arabidopsis thaliana	core promoter element around -34 of transcription start
TATA-box	136(+),913(-),925(-),1127(+)	4	TATTTAAA	Arabidopsis thaliana	core promoter element around -35 of transcription start
TATA-box	192(-),324(-),702(-),1363(-)	4	TATAA	Arabidopsis thaliana	core promoter element around -36 of transcription start
TATA-box	1112(+)	1	TATAAATATAAA	Arabidopsis thaliana	core promoter element around -37 of transcription start
TATA-box	129(-)	1	TATAAAT	Ac	core promoter element around -38 of transcription start
TATA-box	133(+),191(+),313(+),323(+),701(+),912(-),914(-),916(-),924(-),926(-),928(-),1013(+),1016(-)	13	ATATAT	Brassica napus	core promoter element around -39 of transcription start
TATA-box	389(-),448(+),481(-),766(-),801(+),982(-),1120(-),1131(-),1201(-),1354(-),1381(-),1444(-)	12	TTTTA	Lycopersicon esculentum	core promoter element around -40 of transcription start
TATA-box	315(+),632(+)	2	ATATAAT	Brassica oleracea	core promoter element around -41 of transcription start
TATA-box	947(+),1117(+)	2	ATATAA	Brassica oleracea	core promoter element around -42 of transcription start
TATA-box	762(+)	1	TACATAAA	Oryza sativa	core promoter element around -43 of transcription start
TATA-box	1096(+)	1	TACAAAA		core promoter element around -44 of transcription start
TATA-box	800(-),1129(+)	2	TTTAAAAA	Zea mays	core promoter element around -45 of transcription start
TATA-box	921(-)	1	TATACA	Helianthus annuus	core promoter element around -46 of transcription start
TC-rich repeats	399(-)	1	ATTTTCTCCA	Nicotiana tabacum	cis-acting element involved in defense and stress responsiveness
TGACG-motif	4(-),148(-)	2	TGACG	Hordeum vulgare	cis-acting regulatory element involved in the MeJA-responsiveness
Unnamed_1	200(-)	1	CGTGG	Zea mays
Unnamed_3	200(-)	1	CGTGG	Zea mays
Unnamed_4	198(+),1409(+),972(-),967(-),1346(+)	5	CTCC	Petroselinum hortense
Unnamed_6	910(-)	1	taTAAATATct	Zea mays
W box	423(+)	1	TTGACC	Arabidopsis thaliana
Chs-CMA1a	462(+)	1	TTACTTAA	Daucus carota	part of a light responsive element
Circadian	1006(+)	1	CAAAGATATC	Lycopersicon esculentum	cis-acting regulatory element involved in circadian control
